# Supplementary material for: IIS – Integrated Interactome System: A Web-Based Platform for the Annotation, Analysis and Visualization of Protein-Metabolite-Gene-Drug Interactions by Integrating a Variety of Data Sources and Tools
Source: PLoS One. 2014 Jun 20;9(6):e100385. doi: 10.1371/journal.pone.0100385 (PMC4065059; doi:10.1371/journal.pone.0100385)
Supplement: Table S1 — Automatic annotation table generated from the Annotation Module. (XLS) [file pone.0100385.s001.xls]

## Sheet: Table S1
Table S1. Automatic annotation table generated from the Annotation Module.
Project : NK6
ID	GENE SYMBOL	ENSEMBL	SWISS-PROT	PROTEIN STRUCTURE (PDB)	CONSERVED DOMAIN (CDD)	PROSITE	GENE ONTOLOGY (GO)			DisEMBL	MUTANT PHENOTYPE (MGI)	HUMAN PROTEIN ATLAS (HPA)
							CELLULAR COMPONENT	MOLECULAR FUNCTION	BIOLOGICAL PROCESS			TISSUE / CELL TYPE / LEVEL / EXPRESSION TYPE / CONDITION
C1	ATF4	ENSG00000128272	Cyclic AMP-dependent transcription factor ATF-4 OS=Homo sapiens GN=ATF4 PE=1 SV=3 (Frame: 1)	1ci6 1ci6 TRANSCRIPTION FACTOR ATF-4	pfam00170, bZIP_1, bZIP transcription factor	PS00001 N-glycosylation site.	GO:0005737 cytoplasm	GO:0003677 DNA binding	GO:0006987 activation of signaling protein activity involved in unfolded protein response	COILS 38.8 %	MP:0005375 adipose tissue phenotype	breast cancer / Not defined / High / protein / cancer
						PS00005 Protein kinase C phosphorylation site.	GO:0032590 dendrite membrane	GO:0043565 sequence-specific DNA binding	GO:0006520 cellular amino acid metabolic process	REM465 33.3 %	MP:0005384 cellular phenotype	breast cancer / Not defined / Medium / protein / cancer
						PS00008 N-myristoylation site.	GO:0005815 microtubule organizing center	GO:0003700 sequence-specific DNA binding transcription factor activity	GO:0007214 gamma-aminobutyric acid signaling pathway	HOTLOOPS 70.5 %	MP:0005382 craniofacial phenotype	breast cancer / Not defined / Low / protein / cancer
						PS00009 Amidation site.	GO:0005654 nucleoplasm		GO:0006094 gluconeogenesis		MP:0005381 digestive/alimentary phenotype	breast cancer / Not defined / Not detected / protein / cancer
						PS00029 Leucine zipper pattern.	GO:0005667 transcription factor complex		GO:0070059 intrinsic apoptotic signaling pathway in response to endoplasmic reticulum stress		MP:0005379 endocrine/exocrine gland phenotype	carcinoid / Not defined / High / protein / cancer
						PS00036 Basic-leucine zipper (bZIP) domain signature.			GO:0043267 negative regulation of potassium ion transport		MP:0005378 growth/size phenotype	carcinoid / Not defined / Medium / protein / cancer
									GO:0043525 positive regulation of neuron apoptotic process		MP:0005397 hematopoietic system phenotype	carcinoid / Not defined / Low / protein / cancer
									GO:0045944 positive regulation of transcription from RNA polymerase II promoter		MP:0005376 homeostasis/metabolism phenotype	carcinoid / Not defined / Not detected / protein / cancer
									GO:0006366 transcription from RNA polymerase II promoter		MP:0005373 lethality-postnatal	cervical cancer / Not defined / High / protein / cancer
											MP:0005374 lethality-prenatal/perinatal	cervical cancer / Not defined / Medium / protein / cancer
											MP:0005371 limbs/digits/tail phenotype	Not defined / A-431 / High / RNA / Not defined
											MP:0005370 liver/biliary system phenotype	Not defined / A-549 / High / RNA / Not defined
											MP:0005389 reproductive system phenotype	Not defined / AN3-CA / High / RNA / Not defined
											MP:0005390 skeleton phenotype	Not defined / BEWO / High / RNA / Not defined
											MP:0005393 skin/coat/nails phenotype	Not defined / CACO-2 / High / RNA / Not defined
											MP:0005391 vision/eye phenotype	Not defined / CAPAN-2 / High / RNA / Not defined
												Not defined / Daudi / High / RNA / Not defined
												Not defined / EFO-21 / High / RNA / Not defined
												Not defined / HaCaT / High / RNA / Not defined
												Not defined / HDLM-2 / High / RNA / Not defined
C2	PHF1	ENSG00000112511; ENSG00000225553	PHD finger protein 1 OS=Homo sapiens GN=PHF1 PE=1 SV=3 (Frame: 2)	4hcz 4hcz PHD finger protein 1	No hits found	PS00005 Protein kinase C phosphorylation site.	GO:0005737 cytoplasm	GO:0035064 methylated histone residue binding	GO:0016568 chromatin modification	COILS 67.1 %	Not defined	Not defined
						PS00006 Casein kinase II phosphorylation site.	GO:0005815 microtubule organizing center	GO:0003700 sequence-specific DNA binding transcription factor activity	GO:0061086 negative regulation of histone H3-K27 methylation	REM465 0.0 %
						PS00007 Tyrosine kinase phosphorylation site.	GO:0005634 nucleus	GO:0008270 zinc ion binding	GO:0061087 positive regulation of histone H3-K27 methylation	HOTLOOPS 13.3 %
						PS00008 N-myristoylation site.	GO:0035861 site of double-strand break		GO:0006974 response to DNA damage stimulus
						PS01359 Zinc finger PHD-type signature.			GO:0006351 transcription, DNA-dependent
C3	ANKRA2	ENSG00000164331	Ankyrin repeat family A protein 2 OS=Homo sapiens GN=ANKRA2 PE=1 SV=1 (Frame: 2)	4lg6 4lg6 Ankyrin repeat family A protein 2	cd00204, ANK, ankyrin repeats	PS00001 N-glycosylation site.	GO:0005856 cytoskeleton	GO:0030169 low-density lipoprotein particle binding	Not defined	COILS 47.3 %	Not defined	Not defined / A-431 / Low / RNA / Not defined
						PS00005 Protein kinase C phosphorylation site.	GO:0005829 cytosol			REM465 0.0 %		Not defined / A-549 / Low / RNA / Not defined
						PS00006 Casein kinase II phosphorylation site.	GO:0016020 membrane			HOTLOOPS 17.8 %		Not defined / AN3-CA / Low / RNA / Not defined
						PS00008 N-myristoylation site.	GO:0005634 nucleus					Not defined / BEWO / Medium / RNA / Not defined
												Not defined / CACO-2 / Low / RNA / Not defined
												Not defined / CAPAN-2 / Low / RNA / Not defined
												Not defined / Daudi / Low / RNA / Not defined
												Not defined / EFO-21 / Low / RNA / Not defined
												Not defined / HaCaT / Low / RNA / Not defined
												Not defined / HDLM-2 / Low / RNA / Not defined
C4	CIR1	ENSG00000138433	Corepressor interacting with RBPJ 1 OS=Homo sapiens GN=CIR1 PE=1 SV=1 (Frame: 2)	No hits found	pfam10197, Cir_N, N-terminal domain of CBF1 interacting co-repressor CIR	PS00001 N-glycosylation site.	GO:0005737 cytoplasm	GO:0003705 RNA polymerase II distal enhancer sequence-specific DNA binding transcription factor activity	GO:0006397 mRNA processing	COILS 60.8 %	Not defined	breast cancer / Not defined / High / protein / cancer
						PS00005 Protein kinase C phosphorylation site.	GO:0005815 microtubule organizing center	GO:0003714 transcription corepressor activity	GO:0045892 negative regulation of transcription, DNA-dependent	REM465 17.6 %		breast cancer / Not defined / Medium / protein / cancer
						PS00006 Casein kinase II phosphorylation site.	GO:0016607 nuclear speck		GO:0008380 RNA splicing	HOTLOOPS 41.2 %		breast cancer / Not defined / Low / protein / cancer
						PS00008 N-myristoylation site.	GO:0005634 nucleus					breast cancer / Not defined / Not detected / protein / cancer
												carcinoid / Not defined / High / protein / cancer
												carcinoid / Not defined / Medium / protein / cancer
												carcinoid / Not defined / Low / protein / cancer
												carcinoid / Not defined / Not detected / protein / cancer
												cervical cancer / Not defined / High / protein / cancer
												cervical cancer / Not defined / Medium / protein / cancer
												Not defined / A-431 / Low / RNA / Not defined
												Not defined / A-549 / Low / RNA / Not defined
												Not defined / AN3-CA / Low / RNA / Not defined
												Not defined / BEWO / Medium / RNA / Not defined
												Not defined / CACO-2 / Low / RNA / Not defined
												Not defined / CAPAN-2 / Low / RNA / Not defined
												Not defined / Daudi / Low / RNA / Not defined
												Not defined / EFO-21 / Low / RNA / Not defined
												Not defined / HaCaT / Low / RNA / Not defined
												Not defined / HDLM-2 / Low / RNA / Not defined
C5	PTN	ENSG00000105894	Pleiotrophin OS=Homo sapiens GN=PTN PE=1 SV=1 (Frame: 3)	2luu 2luu Midkine-related growth factor Mdk2	smart00193, PTN, Pleiotrophin / midkine family	PS00004 cAMP- and cGMP-dependent protein kinase phosphorylation site.	GO:0005783 endoplasmic reticulum	GO:0008201 heparin binding	GO:0030282 bone mineralization	COILS 66.4 %	MP:0005386 behavior/neurological phenotype	breast cancer / Not defined / High / protein / cancer
						PS00005 Protein kinase C phosphorylation site.	GO:0005615 extracellular space	GO:0004864 protein phosphatase inhibitor activity	GO:0007612 learning	REM465 46.6 %	MP:0005377 hearing/vestibular/ear phenotype	breast cancer / Not defined / Medium / protein / cancer
						PS00006 Casein kinase II phosphorylation site.			GO:0007399 nervous system development	HOTLOOPS 59.7 %	MP:0005397 hematopoietic system phenotype	breast cancer / Not defined / Low / protein / cancer
						PS00008 N-myristoylation site.			GO:0051781 positive regulation of cell division		MP:0005376 homeostasis/metabolism phenotype	breast cancer / Not defined / Not detected / protein / cancer
						PS00009 Amidation site.			GO:0008284 positive regulation of cell proliferation		MP:0005387 immune system phenotype	carcinoid / Not defined / High / protein / cancer
						PS00619 PTN/MK heparin-binding protein family signature 1.			GO:0007185 transmembrane receptor protein tyrosine phosphatase signaling pathway		MP:0005370 liver/biliary system phenotype	carcinoid / Not defined / Medium / protein / cancer
						PS00620 PTN/MK heparin-binding protein family signature 2.					MP:0003631 nervous system phenotype	carcinoid / Not defined / Low / protein / cancer
											MP:0005389 reproductive system phenotype	carcinoid / Not defined / Not detected / protein / cancer
												cervical cancer / Not defined / High / protein / cancer
												cervical cancer / Not defined / Medium / protein / cancer
												Not defined / A-431 / Not detected / RNA / Not defined
												Not defined / A-549 / Not detected / RNA / Not defined
												Not defined / AN3-CA / Low / RNA / Not defined
												Not defined / BEWO / High / RNA / Not defined
												Not defined / CACO-2 / Not detected / RNA / Not defined
												Not defined / CAPAN-2 / Not detected / RNA / Not defined
												Not defined / Daudi / Not detected / RNA / Not defined
												Not defined / EFO-21 / Not detected / RNA / Not defined
												Not defined / HaCaT / Not detected / RNA / Not defined
												Not defined / HDLM-2 / Not detected / RNA / Not defined
C6	ERCC6L2	ENSG00000182150	DNA excision repair protein ERCC-6-like 2 OS=Homo sapiens GN=ERCC6L2 PE=1 SV=3 (Frame: 2)	No hits found	No hits found	PS00001 N-glycosylation site.	Not defined	Not defined	Not defined	COILS 65.3 %	Not defined	breast cancer / Not defined / High / protein / cancer
						PS00004 cAMP- and cGMP-dependent protein kinase phosphorylation site.				REM465 14.6 %		breast cancer / Not defined / Medium / protein / cancer
						PS00005 Protein kinase C phosphorylation site.				HOTLOOPS 35.0 %		breast cancer / Not defined / Low / protein / cancer
						PS00006 Casein kinase II phosphorylation site.						breast cancer / Not defined / Not detected / protein / cancer
						PS00007 Tyrosine kinase phosphorylation site.						carcinoid / Not defined / High / protein / cancer
						PS00008 N-myristoylation site.						carcinoid / Not defined / Medium / protein / cancer
												carcinoid / Not defined / Low / protein / cancer
												carcinoid / Not defined / Not detected / protein / cancer
												cervical cancer / Not defined / High / protein / cancer
												cervical cancer / Not defined / Medium / protein / cancer
												Not defined / A-431 / Low / RNA / Not defined
												Not defined / A-549 / Medium / RNA / Not defined
												Not defined / AN3-CA / Low / RNA / Not defined
												Not defined / BEWO / Low / RNA / Not defined
												Not defined / CACO-2 / Low / RNA / Not defined
												Not defined / CAPAN-2 / Low / RNA / Not defined
												Not defined / Daudi / Low / RNA / Not defined
												Not defined / EFO-21 / Low / RNA / Not defined
												Not defined / HaCaT / Medium / RNA / Not defined
												Not defined / HDLM-2 / Low / RNA / Not defined
C7	NEK9	ENSG00000119638	Serine/threonine-protein kinase Nek9 OS=Homo sapiens GN=NEK9 PE=1 SV=2 (Frame: 3)	No hits found	No hits found	PS00001 N-glycosylation site.	GO:0005739 mitochondrion	GO:0005524 ATP binding	GO:0051301 cell division	COILS 82.1 %	Not defined	breast cancer / Not defined / High / protein / cancer
						PS00005 Protein kinase C phosphorylation site.	GO:0005634 nucleus	GO:0046872 metal ion binding	GO:0007067 mitosis	REM465 17.2 %		breast cancer / Not defined / Medium / protein / cancer
						PS00006 Casein kinase II phosphorylation site.		GO:0004674 protein serine/threonine kinase activity		HOTLOOPS 24.7 %		breast cancer / Not defined / Low / protein / cancer
						PS00008 N-myristoylation site.						breast cancer / Not defined / Not detected / protein / cancer
												carcinoid / Not defined / High / protein / cancer
												carcinoid / Not defined / Medium / protein / cancer
												carcinoid / Not defined / Low / protein / cancer
												carcinoid / Not defined / Not detected / protein / cancer
												cervical cancer / Not defined / High / protein / cancer
												cervical cancer / Not defined / Medium / protein / cancer
												Not defined / A-431 / Low / RNA / Not defined
												Not defined / A-549 / Medium / RNA / Not defined
												Not defined / AN3-CA / Medium / RNA / Not defined
												Not defined / BEWO / Medium / RNA / Not defined
												Not defined / CACO-2 / Medium / RNA / Not defined
												Not defined / CAPAN-2 / Medium / RNA / Not defined
												Not defined / Daudi / Medium / RNA / Not defined
												Not defined / EFO-21 / Not detected / RNA / Not defined
												Not defined / HaCaT / Medium / RNA / Not defined
												Not defined / HDLM-2 / Medium / RNA / Not defined
C8	TRIP4	ENSG00000103671	Activating signal cointegrator 1 OS=Homo sapiens GN=TRIP4 PE=1 SV=4 (Frame: 2)	No hits found	pfam06221, zf-C2HC5, Putative zinc finger motif, C2HC5-type	PS00001 N-glycosylation site.	GO:0005737 cytoplasm	GO:0016922 ligand-dependent nuclear receptor binding	GO:0045893 positive regulation of transcription, DNA-dependent	COILS 55.0 %	Not defined	breast cancer / Not defined / High / protein / cancer
						PS00004 cAMP- and cGMP-dependent protein kinase phosphorylation site.	GO:0005815 microtubule organizing center	GO:0003713 transcription coactivator activity	GO:0006366 transcription from RNA polymerase II promoter	REM465 5.3 %		breast cancer / Not defined / Medium / protein / cancer
						PS00005 Protein kinase C phosphorylation site.	GO:0005634 nucleus	GO:0008270 zinc ion binding		HOTLOOPS 41.1 %		breast cancer / Not defined / Low / protein / cancer
						PS00006 Casein kinase II phosphorylation site.						breast cancer / Not defined / Not detected / protein / cancer
						PS00008 N-myristoylation site.						carcinoid / Not defined / High / protein / cancer
						PS00009 Amidation site.						carcinoid / Not defined / Medium / protein / cancer
												carcinoid / Not defined / Low / protein / cancer
												carcinoid / Not defined / Not detected / protein / cancer
												cervical cancer / Not defined / High / protein / cancer
												cervical cancer / Not defined / Medium / protein / cancer
												Not defined / A-431 / Low / RNA / Not defined
												Not defined / A-549 / Medium / RNA / Not defined
												Not defined / AN3-CA / Low / RNA / Not defined
												Not defined / BEWO / Low / RNA / Not defined
												Not defined / CACO-2 / Low / RNA / Not defined
												Not defined / CAPAN-2 / Medium / RNA / Not defined
												Not defined / Daudi / Low / RNA / Not defined
												Not defined / EFO-21 / Low / RNA / Not defined
												Not defined / HaCaT / Low / RNA / Not defined
												Not defined / HDLM-2 / Low / RNA / Not defined
C9	PRAM1	ENSG00000133246	PML-RARA-regulated adapter molecule 1 OS=Homo sapiens GN=PRAM1 PE=1 SV=2 (Frame: 1)	No hits found	PHA03247, PHA03247, large tegument protein UL36	PS00004 cAMP- and cGMP-dependent protein kinase phosphorylation site.	Not defined	GO:0008289 lipid binding	GO:0007229 integrin-mediated signaling pathway	COILS 87.0 %	MP:0005387 immune system phenotype	breast cancer / Not defined / High / protein / cancer
						PS00005 Protein kinase C phosphorylation site.			GO:0043313 regulation of neutrophil degranulation	REM465 33.4 %		breast cancer / Not defined / Medium / protein / cancer
						PS00006 Casein kinase II phosphorylation site.				HOTLOOPS 66.3 %		breast cancer / Not defined / Low / protein / cancer
						PS00008 N-myristoylation site.						breast cancer / Not defined / Not detected / protein / cancer
												carcinoid / Not defined / High / protein / cancer
												carcinoid / Not defined / Medium / protein / cancer
												carcinoid / Not defined / Low / protein / cancer
												carcinoid / Not defined / Not detected / protein / cancer
												cervical cancer / Not defined / High / protein / cancer
												cervical cancer / Not defined / Medium / protein / cancer
												Not defined / A-431 / Not detected / RNA / Not defined
												Not defined / A-549 / Not detected / RNA / Not defined
												Not defined / AN3-CA / Not detected / RNA / Not defined
												Not defined / BEWO / Not detected / RNA / Not defined
												Not defined / CACO-2 / Not detected / RNA / Not defined
												Not defined / CAPAN-2 / Not detected / RNA / Not defined
												Not defined / Daudi / Not detected / RNA / Not defined
												Not defined / EFO-21 / Not detected / RNA / Not defined
												Not defined / HaCaT / Not detected / RNA / Not defined
												Not defined / HDLM-2 / Not detected / RNA / Not defined
C10	RPS7	ENSG00000171863	40S ribosomal protein S7 OS=Homo sapiens GN=RPS7 PE=1 SV=1 (Frame: 2)	4kzz 4kzz 40S Ribosomal Protein S7	pfam01251, Ribosomal_S7e, Ribosomal protein S7e	PS00001 N-glycosylation site.	GO:0030686 90S preribosome	GO:0003723 RNA binding	GO:0000184 nuclear-transcribed mRNA catabolic process, nonsense-mediated decay	COILS 53.3 %	Not defined	breast cancer / Not defined / High / protein / cancer
						PS00004 cAMP- and cGMP-dependent protein kinase phosphorylation site.	GO:0022627 cytosolic small ribosomal subunit	GO:0003735 structural constituent of ribosome	GO:0042274 ribosomal small subunit biogenesis	REM465 7.0 %		breast cancer / Not defined / Medium / protein / cancer
						PS00005 Protein kinase C phosphorylation site.	GO:0005815 microtubule organizing center		GO:0006364 rRNA processing	HOTLOOPS 63.6 %		breast cancer / Not defined / Low / protein / cancer
						PS00006 Casein kinase II phosphorylation site.	GO:0005730 nucleolus		GO:0006614 SRP-dependent cotranslational protein targeting to membrane			breast cancer / Not defined / Not detected / protein / cancer
						PS00008 N-myristoylation site.	GO:0032040 small-subunit processome		GO:0006414 translational elongation			carcinoid / Not defined / High / protein / cancer
						PS00009 Amidation site.			GO:0006413 translational initiation			carcinoid / Not defined / Medium / protein / cancer
						PS00948 Ribosomal protein S7e signature.			GO:0006415 translational termination			carcinoid / Not defined / Low / protein / cancer
									GO:0019083 viral transcription			carcinoid / Not defined / Not detected / protein / cancer
												cervical cancer / Not defined / High / protein / cancer
												cervical cancer / Not defined / Medium / protein / cancer
												Not defined / A-431 / High / RNA / Not defined
												Not defined / A-549 / High / RNA / Not defined
												Not defined / AN3-CA / High / RNA / Not defined
												Not defined / BEWO / High / RNA / Not defined
												Not defined / CACO-2 / High / RNA / Not defined
												Not defined / CAPAN-2 / High / RNA / Not defined
												Not defined / Daudi / High / RNA / Not defined
												Not defined / EFO-21 / High / RNA / Not defined
												Not defined / HaCaT / High / RNA / Not defined
												Not defined / HDLM-2 / High / RNA / Not defined
HSBM-TH-NK6-002-G10-LN.F	PRDX3	ENSG00000165672	Thioredoxin-dependent peroxide reductase, mitochondrial OS=Homo sapiens GN=PRDX3 PE=1 SV=3 (Frame: 1)	1zye 1zye Thioredoxin-dependent peroxide reductase	PTZ00253, PTZ00253, tryparedoxin peroxidase	PS00005 Protein kinase C phosphorylation site.	GO:0005769 early endosome	GO:0008785 alkyl hydroperoxide reductase activity	GO:0042744 hydrogen peroxide catabolic process	COILS 68.5 %	MP:0005384 cellular phenotype	adrenal gland / glandular cells / High / protein / normal
						PS00006 Casein kinase II phosphorylation site.	GO:0005739 mitochondrion	GO:0043027 cysteine-type endopeptidase inhibitor activity involved in apoptotic process	GO:0001893 maternal placenta development	REM465 16.1 %	MP:0005378 growth/size phenotype	appendix / glandular cells / Medium / protein / normal
						PS00008 N-myristoylation site.		GO:0004601 peroxidase activity	GO:0007005 mitochondrion organization	HOTLOOPS 34.7 %	MP:0005387 immune system phenotype	appendix / lymphoid tissue / Low / protein / normal
								GO:0051920 peroxiredoxin activity	GO:0030099 myeloid cell differentiation		MP:0005388 respiratory system phenotype	bone marrow / hematopoietic cells / High / protein / normal
									GO:0043066 negative regulation of apoptotic process			breast / adipocytes / Medium / protein / normal
									GO:0033673 negative regulation of kinase activity			breast / glandular cells / High / protein / normal
									GO:0008284 positive regulation of cell proliferation			breast / myoepithelial cells / Medium / protein / normal
									GO:0051092 positive regulation of NF-kappaB transcription factor activity			bronchus / respiratory epithelial cells / High / protein / normal
									GO:0051881 regulation of mitochondrial membrane potential			cerebellum / cells in granular layer / Low / protein / normal
									GO:0032496 response to lipopolysaccharide			cerebellum / cells in molecular layer / Low / protein / normal
												breast cancer / Not defined / High / protein / cancer
												breast cancer / Not defined / Medium / protein / cancer
												breast cancer / Not defined / Low / protein / cancer
												breast cancer / Not defined / Not detected / protein / cancer
												carcinoid / Not defined / High / protein / cancer
												carcinoid / Not defined / Medium / protein / cancer
												carcinoid / Not defined / Low / protein / cancer
												carcinoid / Not defined / Not detected / protein / cancer
												cervical cancer / Not defined / High / protein / cancer
												cervical cancer / Not defined / Medium / protein / cancer
												Not defined / A-431 / High / RNA / Not defined
												Not defined / A-549 / High / RNA / Not defined
												Not defined / AN3-CA / High / RNA / Not defined
												Not defined / BEWO / High / RNA / Not defined
												Not defined / CACO-2 / High / RNA / Not defined
												Not defined / CAPAN-2 / High / RNA / Not defined
												Not defined / Daudi / High / RNA / Not defined
												Not defined / EFO-21 / High / RNA / Not defined
												Not defined / HaCaT / High / RNA / Not defined
												Not defined / HDLM-2 / High / RNA / Not defined
HSFB-TH-NK6-004-B08-LN.F	CDC42	ENSG00000070831	Cell division control protein 42 homolog OS=Homo sapiens GN=CDC42 PE=1 SV=2 (Frame: 1)	2dfk 2dfk cell division cycle 42 isoform 1	cd01874, Cdc42, cell division cycle 42 (Cdc42) is a small GTPase of the Rho family	PS00005 Protein kinase C phosphorylation site.	GO:0045177 apical part of cell	GO:0005525 GTP binding	GO:0030036 actin cytoskeleton organization	COILS 58.0 %	MP:0005384 cellular phenotype	breast cancer / Not defined / High / protein / cancer
						PS00006 Casein kinase II phosphorylation site.	GO:0005829 cytosol	GO:0003924 GTPase activity	GO:0090135 actin filament branching	REM465 4.5 %	MP:0005380 embryogenesis phenotype	breast cancer / Not defined / Medium / protein / cancer
						PS00008 N-myristoylation site.	GO:0030175 filopodium	GO:0019901 protein kinase binding	GO:0051017 actin filament bundle assembly	HOTLOOPS 29.5 %	MP:0005378 growth/size phenotype	breast cancer / Not defined / Low / protein / cancer
						PS00017 ATP/GTP-binding site motif A (P-loop).	GO:0000139 Golgi membrane		GO:0034332 adherens junction organization		MP:0005374 lethality-prenatal/perinatal	breast cancer / Not defined / Not detected / protein / cancer
						PS00294 Prenyl group binding site (CAAX box).	GO:0005815 microtubule organizing center		GO:0007411 axon guidance		MP:0003631 nervous system phenotype	carcinoid / Not defined / High / protein / cancer
							GO:0030496 midbody		GO:0007596 blood coagulation		MP:0005393 skin/coat/nails phenotype	carcinoid / Not defined / Medium / protein / cancer
							GO:0072686 mitotic spindle		GO:0060070 canonical Wnt receptor signaling pathway		MP:0005391 vision/eye phenotype	carcinoid / Not defined / Low / protein / cancer
							GO:0043005 neuron projection		GO:0003161 cardiac conduction system development			carcinoid / Not defined / Not detected / protein / cancer
							GO:0043025 neuronal cell body		GO:0034613 cellular protein localization			cervical cancer / Not defined / High / protein / cancer
							GO:0005886 plasma membrane		GO:0007173 epidermal growth factor receptor signaling pathway			cervical cancer / Not defined / Medium / protein / cancer
							GO:0030141 secretory granule		GO:0090136 epithelial cell-cell adhesion			Not defined / A-431 / High / RNA / Not defined
							GO:0051233 spindle midzone		GO:0060684 epithelial-mesenchymal cell signaling			Not defined / A-549 / Medium / RNA / Not defined
									GO:0051683 establishment of Golgi localization			Not defined / AN3-CA / High / RNA / Not defined
									GO:0035088 establishment or maintenance of apical/basal cell polarity			Not defined / BEWO / High / RNA / Not defined
									GO:0007163 establishment or maintenance of cell polarity			Not defined / CACO-2 / High / RNA / Not defined
									GO:0046847 filopodium assembly			Not defined / CAPAN-2 / High / RNA / Not defined
									GO:0007030 Golgi organization			Not defined / Daudi / High / RNA / Not defined
									GO:0031069 hair follicle morphogenesis			Not defined / EFO-21 / High / RNA / Not defined
									GO:0060789 hair follicle placode formation			Not defined / HaCaT / High / RNA / Not defined
									GO:0060047 heart contraction			Not defined / HDLM-2 / High / RNA / Not defined
									GO:0031424 keratinization
									GO:0003334 keratinocyte development
									GO:0030225 macrophage differentiation
									GO:0035264 multicellular organism growth
									GO:0042692 muscle cell differentiation
									GO:0042059 negative regulation of epidermal growth factor receptor signaling pathway
									GO:0010629 negative regulation of gene expression
									GO:0031333 negative regulation of protein complex assembly
									GO:0048664 neuron fate determination
									GO:0007097 nuclear migration
									GO:0072384 organelle transport along microtubule
HSFB-TH-NK6-004-F08-LN.F	ARHGAP33	ENSG00000004777	Rho GTPase-activating protein 33 OS=Homo sapiens GN=ARHGAP33 PE=1 SV=2 (Frame: 2)	No hits found	PHA03247, PHA03247, large tegument protein UL36	PS00001 N-glycosylation site.	GO:0005737 cytoplasm	GO:0035091 phosphatidylinositol binding	GO:0015031 protein transport	COILS 85.9 %	Not defined	adrenal gland / glandular cells / Medium / protein / normal
						PS00004 cAMP- and cGMP-dependent protein kinase phosphorylation site.	GO:0005886 plasma membrane	GO:0030675 Rac GTPase activator activity	GO:0007165 signal transduction	REM465 29.3 %		appendix / glandular cells / Medium / protein / normal
						PS00006 Casein kinase II phosphorylation site.				HOTLOOPS 20.0 %		appendix / lymphoid tissue / Medium / protein / normal
						PS00008 N-myristoylation site.						bone marrow / hematopoietic cells / Medium / protein / normal
												breast / adipocytes / Medium / protein / normal
												breast / glandular cells / Medium / protein / normal
												breast / myoepithelial cells / Medium / protein / normal
												bronchus / respiratory epithelial cells / Medium / protein / normal
												cerebellum / cells in granular layer / Low / protein / normal
												cerebellum / cells in molecular layer / Low / protein / normal
												breast cancer / Not defined / High / protein / cancer
												breast cancer / Not defined / Medium / protein / cancer
												breast cancer / Not defined / Low / protein / cancer
												breast cancer / Not defined / Not detected / protein / cancer
												carcinoid / Not defined / High / protein / cancer
												carcinoid / Not defined / Medium / protein / cancer
												carcinoid / Not defined / Low / protein / cancer
												carcinoid / Not defined / Not detected / protein / cancer
												cervical cancer / Not defined / High / protein / cancer
												cervical cancer / Not defined / Medium / protein / cancer
												Not defined / A-431 / Low / RNA / Not defined
												Not defined / A-549 / Low / RNA / Not defined
												Not defined / AN3-CA / Low / RNA / Not defined
												Not defined / BEWO / Low / RNA / Not defined
												Not defined / CACO-2 / Low / RNA / Not defined
												Not defined / CAPAN-2 / Low / RNA / Not defined
												Not defined / Daudi / Low / RNA / Not defined
												Not defined / EFO-21 / Low / RNA / Not defined
												Not defined / HaCaT / Low / RNA / Not defined
												Not defined / HDLM-2 / Low / RNA / Not defined
HSLK-TH-NK6-002-C09-LN.F	RBBP6	ENSG00000122257	E3 ubiquitin-protein ligase RBBP6 OS=Homo sapiens GN=RBBP6 PE=1 SV=1 (Frame: 1)	2c7h 2c7h RETINOBLASTOMA-BINDING PROTEIN 6, ISOFORM 3	COG5222, COG5222, Uncharacterized conserved protein, contains RING Zn-finger [General function prediction only]	PS00001 N-glycosylation site.	GO:0005694 chromosome	GO:0003676 nucleic acid binding	GO:0042787 protein ubiquitination involved in ubiquitin-dependent protein catabolic process	COILS 84.6 %	MP:0005384 cellular phenotype	breast cancer / Not defined / High / protein / cancer
						PS00004 cAMP- and cGMP-dependent protein kinase phosphorylation site.	GO:0005737 cytoplasm	GO:0004842 ubiquitin-protein ligase activity		REM465 0.0 %	MP:0005380 embryogenesis phenotype	breast cancer / Not defined / Medium / protein / cancer
						PS00005 Protein kinase C phosphorylation site.	GO:0005815 microtubule organizing center	GO:0008270 zinc ion binding		HOTLOOPS 40.2 %	MP:0005378 growth/size phenotype	breast cancer / Not defined / Low / protein / cancer
						PS00006 Casein kinase II phosphorylation site.	GO:0005730 nucleolus				MP:0005374 lethality-prenatal/perinatal	breast cancer / Not defined / Not detected / protein / cancer
						PS00008 N-myristoylation site.						carcinoid / Not defined / High / protein / cancer
												carcinoid / Not defined / Medium / protein / cancer
												carcinoid / Not defined / Low / protein / cancer
												carcinoid / Not defined / Not detected / protein / cancer
												cervical cancer / Not defined / High / protein / cancer
												cervical cancer / Not defined / Medium / protein / cancer
												Not defined / A-431 / Medium / RNA / Not defined
												Not defined / A-549 / Low / RNA / Not defined
												Not defined / AN3-CA / Medium / RNA / Not defined
												Not defined / BEWO / Medium / RNA / Not defined
												Not defined / CACO-2 / Low / RNA / Not defined
												Not defined / CAPAN-2 / Medium / RNA / Not defined
												Not defined / Daudi / Medium / RNA / Not defined
												Not defined / EFO-21 / Medium / RNA / Not defined
												Not defined / HaCaT / Medium / RNA / Not defined
												Not defined / HDLM-2 / Medium / RNA / Not defined
HSLK-TH-NK6-002-H02-LN.F	RELB	ENSG00000104856	Transcription factor RelB OS=Homo sapiens GN=RELB PE=1 SV=2 (Frame: 3)	3do7 3do7 Avian reticuloendotheliosis viral (V-rel) onc	cd07886, RHD-n_RelB, N-terminal sub-domain of the Rel homology domain (RHD) of the reticuloendotheliosis viral oncogene homolog B (RelB) protein	PS00001 N-glycosylation site.	GO:0005829 cytosol	GO:0003677 DNA binding	GO:0019882 antigen processing and presentation	COILS 90.9 %	MP:0005386 behavior/neurological phenotype	breast cancer / Not defined / High / protein / cancer
						PS00005 Protein kinase C phosphorylation site.	GO:0005815 microtubule organizing center	GO:0003700 sequence-specific DNA binding transcription factor activity	GO:0043011 myeloid dendritic cell differentiation	REM465 0.0 %	MP:0005385 cardiovascular system phenotype	breast cancer / Not defined / Medium / protein / cancer
						PS00006 Casein kinase II phosphorylation site.	GO:0005634 nucleus	GO:0003714 transcription corepressor activity	GO:0010628 positive regulation of gene expression	HOTLOOPS 0.0 %	MP:0005381 digestive/alimentary phenotype	breast cancer / Not defined / Low / protein / cancer
									GO:0045063 T-helper 1 cell differentiation		MP:0005379 endocrine/exocrine gland phenotype	breast cancer / Not defined / Not detected / protein / cancer
									GO:0006351 transcription, DNA-dependent		MP:0005378 growth/size phenotype	carcinoid / Not defined / High / protein / cancer
											MP:0005397 hematopoietic system phenotype	carcinoid / Not defined / Medium / protein / cancer
											MP:0005376 homeostasis/metabolism phenotype	carcinoid / Not defined / Low / protein / cancer
											MP:0005387 immune system phenotype	carcinoid / Not defined / Not detected / protein / cancer
											MP:0005373 lethality-postnatal	cervical cancer / Not defined / High / protein / cancer
											MP:0005372 life span-post-weaning/aging	cervical cancer / Not defined / Medium / protein / cancer
											MP:0005370 liver/biliary system phenotype	Not defined / A-431 / Low / RNA / Not defined
											MP:0005369 muscle phenotype	Not defined / A-549 / Low / RNA / Not defined
											MP:0005395 other phenotype	Not defined / AN3-CA / Low / RNA / Not defined
											MP:0005367 renal/urinary system phenotype	Not defined / BEWO / Low / RNA / Not defined
											MP:0005389 reproductive system phenotype	Not defined / CACO-2 / Low / RNA / Not defined
											MP:0005388 respiratory system phenotype	Not defined / CAPAN-2 / Low / RNA / Not defined
											MP:0005393 skin/coat/nails phenotype	Not defined / Daudi / Medium / RNA / Not defined
												Not defined / EFO-21 / Low / RNA / Not defined
												Not defined / HaCaT / Low / RNA / Not defined
												Not defined / HDLM-2 / Medium / RNA / Not defined
