# Supplementary material for: IIS – Integrated Interactome System: A Web-Based Platform for the Annotation, Analysis and Visualization of Protein-Metabolite-Gene-Drug Interactions by Integrating a Variety of Data Sources and Tools
Source: PLoS One. 2014 Jun 20;9(6):e100385. doi: 10.1371/journal.pone.0100385 (PMC4065059; doi:10.1371/journal.pone.0100385)
Supplement: Table S2 — Cellular component (GO) used in our database. Children terms were grouped for each selected ancestral cellular component, considering only terms annotated for ≥10 genes. (XLS) [file pone.0100385.s002.xls]

## Sheet: Table S2
Table S2. Cellular component (GO) used in our database. Children terms were grouped for each selected ancestral cellular component, considering only terms annotated for ≥ 10 genes.
extracellular		cell wall		plasma membrane		mitochondrion		endoplasmic reticulum		golgi apparatus		lysosome		endosome		peroxisome		centrosome		microtubule organising centre		chloroplast		apicoplast		amyloplast		glyosysome		glycosome		vacuole		plastid		cytoplasm		cytosol		nucleus
GO:0005576	extracellular region	GO:0005618	cell wall	GO:0005886	plasma membrane	GO:0005739	mitochondria	GO:0005783	endoplasmic reticulum	GO:0005794	Golgi apparatus	GO:0005764	lysosome	GO:0005768	endosome	GO:0005777	peroxisome	GO:0005813	centrosome	GO:0005815	microtubule organizing center	GO:0009507	chloroplast	GO:0020011	apicoplast	GO:0009501	amyloplast	GO:0009514	glyoxysome	GO:0020015	glycosome	GO:0005773	vacuole	GO:0009536	plastid	GO:0005737	cytoplasm	GO:0005829	cytosol	GO:0005634	nucleus
GO:0031012	extracellular matrix	GO:0044426	cell wall part	GO:0044459	plasma membrane part	GO:0005759	mitochondrial matrix	GO:0005788	endoplasmic reticulum lumen	GO:0005796	Golgi lumen	GO:0043202	lysosomal lumen	GO:0005769	early endosome	GO:0044439	peroxisomal part	GO:0005814	centriole	GO:0000923	equatorial microtubule organizing center	GO:0042644	chloroplast nucleoid					GO:0031908	glyoxysomal lumen	GO:0034468	glycosome lumen	GO:0005775	vacuolar lumen	GO:0042646	plastid nucleoid	GO:0016023	cytoplasmic membrane-bounded vesicle	GO:0044445	cytosolic part	GO:0005652	nuclear lamina
GO:0044421	extracellular region part	GO:0009277	fungal-type cell wall	GO:0042383	sarcolemma	GO:0042645	mitochondrial nucleoid	GO:0044432	endoplasmic reticulum part	GO:0005795	Golgi stack	GO:0005765	lysosomal membrane	GO:0044440	endosomal part	GO:0005782	peroxisomal matrix	GO:0034451	centriolar satellite	GO:0031021	interphase microtubule organizing center	GO:0009570	chloroplast stroma					GO:0046861	glyoxysomal membrane	GO:0046860	glycosome membrane	GO:0044437	vacuolar part	GO:0009532	plastid stroma	GO:0060205	cytoplasmic membrane-bounded vesicle lumen	GO:0009316	3-isopropylmalate dehydratase complex	GO:0016363	nuclear matrix
GO:0048046	apoplast	GO:0009274	peptidoglycan-based cell wall	GO:0030315	T-tubule	GO:0044429	mitochondrial part	GO:0005789	endoplasmic reticulum membrane	GO:0034469	Golgi stack lumen	GO:0044194	cytolytic granule	GO:0005770	late endosome	GO:0005778	peroxisomal membrane	GO:0000242	pericentriolar material	GO:0005823	central plaque of spindle pole body	GO:0009534	chloroplast thylakoid									GO:0005774	vacuolar membrane	GO:0031976	plastid thylakoid	GO:0030659	cytoplasmic vesicle membrane	GO:0005945	6-phosphofructokinase complex	GO:0016607	nuclear speck
GO:0044420	extracellular matrix part	GO:0009505	plant-type cell wall	GO:0016324	apical plasma membrane	GO:0005740	mitochondrial envelope	GO:0005791	rough endoplasmic reticulum	GO:0032580	Golgi cisterna membrane	GO:0042629	mast cell granule	GO:0044352	pinosome	GO:0005780	extrinsic to intraperoxisomal membrane	GO:0031616	spindle pole centrosome	GO:0000928	gamma-tubulin small complex, spindle pole body	GO:0009543	chloroplast thylakoid lumen									GO:0005776	autophagic vacuole	GO:0031978	plastid thylakoid lumen	GO:0044444	cytoplasmic part	GO:0043293	apoptosome	GO:0042025	host cell nucleus
GO:0005578	proteinaceous extracellular matrix	GO:0031160	spore wall	GO:0016327	apicolateral plasma membrane	GO:0005743	mitochondrial inner membrane	GO:0016529	sarcoplasmic reticulum	GO:0044431	Golgi apparatus part	GO:0005766	primary lysosome	GO:0055037	recycling endosome	GO:0031231	intrinsic to peroxisomal membrane			GO:0005825	half bridge of spindle pole body	GO:0009535	chloroplast thylakoid membrane									GO:0000331	contractile vacuole	GO:0055035	plastid thylakoid membrane	GO:0005856	cytoskeleton	GO:0031082	BLOC complex	GO:0044203	host cell nuclear lamina
GO:0005615	extracellular space	GO:0005621	cellular bud scar	GO:0009925	basal plasma membrane	GO:0031966	mitochondrial membrane	GO:0005790	smooth endoplasmic reticulum	GO:0031985	Golgi cisterna	GO:0005767	secondary lysosome	GO:0031901	early endosome membrane					GO:0005822	inner plaque of spindle pole body	GO:0044434	chloroplast part									GO:0000323	lytic vacuole	GO:0044435	plastid part	GO:0044163	host cytoskeleton	GO:0005832	chaperonin-containing T-complex	GO:0044204	host cell nuclear matrix
GO:0048180	activin complex	GO:0010339	external side of cell wall	GO:0016323	basolateral plasma membrane	GO:0005741	mitochondrial outer membrane	GO:0034098	Cdc48p-Npl4p-Ufd1p AAA ATPase complex	GO:0000139	Golgi membrane	GO:0042582	azurophil granule	GO:0033263	CORVET complex					GO:0044732	mitotic spindle pole body	GO:0009941	chloroplast envelope									GO:0000325	plant-type vacuole	GO:0009526	plastid envelope	GO:0045495	pole plasm	GO:0097361	CIA complex	GO:0044428	nuclear part
GO:0032311	angiogenin-PRI complex	GO:0005619	ascospore wall	GO:0020002	host cell plasma membrane	GO:0005758	mitochondrial intermembrane space	GO:0031502	dolichyl-phosphate-mannose-protein mannosyltransferase complex	GO:0030121	AP-1 adaptor complex	GO:0032010	phagolysosome	GO:0034448	EGO complex					GO:0005824	outer plaque of spindle pole body	GO:0009706	chloroplast inner membrane									GO:0000322	storage vacuole	GO:0009528	plastid inner membrane	GO:0016528	sarcoplasm	GO:0000345	cytosolic DNA-directed RNA polymerase complex	GO:0005635	nuclear envelope
GO:0005605	basal lamina	GO:0070263	external side of fungal-type cell wall	GO:0016328	lateral plasma membrane	GO:0005760	gamma DNA polymerase complex	GO:0034663	endoplasmic reticulum chaperone complex	GO:0030130	clathrin coat of trans-Golgi network vesicle			GO:0031904	endosome lumen					GO:0000930	gamma-tubulin complex	GO:0031972	chloroplast intermembrane space									GO:0000421	autophagic vacuole membrane	GO:0009529	plastid intermembrane space	GO:0005948	acetolactate synthase complex	GO:0022625	cytosolic large ribosomal subunit	GO:0031965	nuclear membrane
GO:0005604	basement membrane	GO:0030446	hyphal cell wall	GO:0000148	1,3-beta-D-glucan synthase complex	GO:0020023	kinetoplast	GO:0070971	endoplasmic reticulum exit site	GO:0030126	COPI vesicle coat			GO:0010008	endosome membrane					GO:0008352	katanin complex	GO:0031969	chloroplast membrane									GO:0031164	contractile vacuolar membrane	GO:0042170	plastid membrane	GO:0009317	acetyl-CoA carboxylase complex	GO:0045248	cytosolic oxoglutarate dehydrogenase complex	GO:0005637	nuclear inner membrane
GO:0072562	blood microparticle	GO:0030445	yeast-form cell wall	GO:0005892	acetylcholine-gated channel complex	GO:0000262	mitochondrial chromosome	GO:0031211	endoplasmic reticulum palmitoyltransferase complex	GO:0034044	exomer complex			GO:0000813	ESCRT I complex							GO:0009707	chloroplast outer membrane									GO:0000324	fungal-type vacuole	GO:0009527	plastid outer membrane	GO:0005946	alpha,alpha-trehalose-phosphate synthase complex (UDP-forming)	GO:0031597	cytosolic proteasome complex	GO:0005641	nuclear envelope lumen
GO:0097059	CNTFR-CLCF1 complex	GO:0009276	Gram-negative-bacterium-type cell wall	GO:0048179	activin receptor complex	GO:0045025	mitochondrial degradosome	GO:0044322	endoplasmic reticulum quality control compartment	GO:0000938	GARP complex			GO:0000814	ESCRT II complex							GO:0030095	chloroplast photosystem II									GO:0009705	plant-type vacuole membrane	GO:0031351	integral to plastid membrane	GO:0005950	anthranilate synthase complex	GO:0022626	cytosolic ribosome	GO:0005640	nuclear outer membrane
GO:0005581	collagen	GO:0009275	Gram-positive-bacterium-type cell wall	GO:0071133	alpha9-beta1 integrin-ADAM8 complex	GO:0034245	mitochondrial DNA-directed RNA polymerase complex	GO:0031205	endoplasmic reticulum Sec complex	GO:0017119	Golgi transport complex			GO:0000815	ESCRT III complex							GO:0009573	chloroplast ribulose bisphosphate carboxylase complex									GO:0043159	acrosomal matrix	GO:0009508	plastid chromosome	GO:0030119	AP-type membrane coat adaptor complex	GO:0022627	cytosolic small ribosomal subunit	GO:0044199	host cell nuclear envelope
GO:0097058	CRLF-CLCF1 complex	GO:0009531	secondary cell wall	GO:0071065	alpha9-beta1 integrin-vascular cell adhesion molecule-1 complex	GO:0016507	mitochondrial fatty acid beta-oxidation multienzyme complex	GO:0071782	endoplasmic reticulum tubular network	GO:0005798	Golgi-associated vesicle			GO:0033565	ESCRT-0 complex							GO:0031359	integral to chloroplast outer membrane									GO:0000306	extrinsic to vacuolar membrane	GO:0000311	plastid large ribosomal subunit	GO:0034274	Atg12-Atg5-Atg16 complex	GO:0002144	cytosolic tRNA wobble base thiouridylase complex	GO:0044200	host cell nuclear membrane
GO:0043230	extracellular organelle			GO:0030122	AP-2 adaptor complex	GO:0042719	mitochondrial intermembrane space protein transporter complex	GO:0072546	ER membrane protein complex	GO:0070916	inositol phosphoceramide synthase complex			GO:0010009	external side of endosome membrane							GO:0010287	plastoglobule									GO:0030897	HOPS complex	GO:0009547	plastid ribosome	GO:0034273	Atg1p signaling complex	GO:0072379	ER membrane insertion complex	GO:0044202	host cell nuclear outer membrane
GO:0043655	extracellular space of host			GO:0008282	ATP-sensitive potassium channel complex	GO:0005762	mitochondrial large ribosomal subunit	GO:0000835	ER ubiquitin ligase complex	GO:0031228	intrinsic to Golgi membrane			GO:0031313	extrinsic to endosome membrane																	GO:0031310	intrinsic to vacuolar membrane	GO:0000312	plastid small ribosomal subunit	GO:0030877	beta-catenin destruction complex	GO:0005835	fatty acid synthase complex	GO:0043073	germ cell nucleus
GO:0043245	extraorganismal space			GO:0019815	B cell receptor complex	GO:0044455	mitochondrial membrane part	GO:0042406	extrinsic to endoplasmic reticulum membrane	GO:0034066	Ric1p-Rgp1p complex			GO:0031302	intrinsic to endosome membrane																	GO:0070772	PAS complex	GO:0010319	stromule	GO:0005951	carbamoyl-phosphate synthase complex	GO:0008074	guanylate cyclase complex, soluble	GO:0045120	pronucleus
GO:0043205	fibril			GO:0005901	caveola	GO:0031019	mitochondrial mRNA editing complex	GO:0043529	GET complex	GO:0000137	Golgi cis cisterna			GO:0035658	Mon1-Ccz1 complex																	GO:0016471	vacuolar proton-transporting V-type ATPase complex			GO:0005938	cell cortex	GO:0005833	hemoglobin complex	GO:0001674	female germ cell nucleus
GO:0005577	fibrinogen complex			GO:0035631	CD40 receptor complex	GO:0009353	mitochondrial oxoglutarate dehydrogenase complex	GO:0017177	glucosidase II complex	GO:0005797	Golgi medial cisterna			GO:0071986	Ragulator complex																	GO:0000220	vacuolar proton-transporting V-type ATPase, V0 domain			GO:0044448	cell cortex part	GO:0008385	IkappaB kinase complex	GO:0001673	male germ cell nucleus
GO:0036117	hyaluranon cable			GO:0044298	cell body membrane	GO:0005757	mitochondrial permeability transition pore complex	GO:0000506	glycosylphosphatidylinositol-N-acetylglucosaminyltransferase (GPI-GnT) complex	GO:0000138	Golgi trans cisterna			GO:0034424	Vps55/Vps68 complex																	GO:0000221	vacuolar proton-transporting V-type ATPase, V1 domain			GO:0009504	cell plate	GO:0005942	phosphatidylinositol 3-kinase complex	GO:0001939	female pronucleus
GO:0043511	inhibin complex			GO:0031253	cell projection membrane	GO:0017087	mitochondrial processing peptidase complex	GO:0042765	GPI-anchor transamidase complex	GO:0030660	Golgi-associated vesicle membrane			GO:0031902	late endosome membrane																					GO:0032838	cell projection cytoplasm	GO:0000015	phosphopyruvate hydratase complex	GO:0001940	male pronucleus
GO:0016942	insulin-like growth factor binding protein complex			GO:0033101	cellular bud membrane	GO:0005967	mitochondrial pyruvate dehydrogenase complex	GO:0031227	intrinsic to endoplasmic reticulum membrane	GO:0030137	COPI-coated vesicle			GO:0005771	multivesicular body																					GO:0033391	chromatoid body	GO:0016272	prefoldin complex	GO:0070531	BRCA1-A complex
GO:0045171	intercellular bridge			GO:0030132	clathrin coat of coated pit	GO:0005761	mitochondrial ribosome	GO:0034099	luminal surveillance complex	GO:0030140	trans-Golgi network transport vesicle			GO:0044354	macropinosome																					GO:0009346	citrate lyase complex	GO:0033596	TSC1-TSC2 complex	GO:0070552	BRISC complex
GO:0043514	interleukin-12 complex			GO:0005922	connexon complex	GO:0005763	mitochondrial small ribosomal subunit	GO:0042824	MHC class I peptide loading complex	GO:0030173	integral to Golgi membrane			GO:0055038	recycling endosome membrane																					GO:0071439	clathrin complex			GO:0032806	carboxy-terminal domain protein kinase complex
GO:0070743	interleukin-23 complex			GO:0031264	death-inducing signaling complex	GO:0030062	mitochondrial tricarboxylic acid cycle enzyme complex	GO:0008250	oligosaccharyltransferase complex																											GO:0043292	contractile fiber			GO:0071664	catenin-TCF7L2 complex
GO:0043256	laminin complex			GO:0016011	dystroglycan complex	GO:0036266	Cdc48p-Npl4p-Vms1p AAA ATPase complex	GO:0097038	perinuclear endoplasmic reticulum																											GO:0044449	contractile fiber part			GO:0005677	chromatin silencing complex
GO:0034358	plasma lipoprotein particle			GO:0016010	dystrophin-associated glycoprotein complex	GO:0005744	mitochondrial inner membrane presequence translocase complex	GO:0016222	procollagen-proline 4-dioxygenase complex																											GO:0070937	CRD-mediated mRNA stability complex			GO:0032545	CURI complex
GO:0071953	elastic fiber			GO:0009897	external side of plasma membrane	GO:0032473	external side of mitochondrial outer membrane	GO:0031207	Sec62/Sec63 complex																											GO:0000229	cytoplasmic chromosome			GO:0019907	cyclin-dependent protein kinase activating kinase holoenzyme complex
GO:0043668	exine			GO:0019897	extrinsic to plasma membrane	GO:0031314	extrinsic to mitochondrial inner membrane	GO:0005787	signal peptidase complex																											GO:0000308	cytoplasmic cyclin-dependent protein kinase holoenzyme complex			GO:0032807	DNA ligase IV complex
GO:0072534	perineuronal net			GO:0032997	Fc receptor complex	GO:0031315	extrinsic to mitochondrial outer membrane	GO:0005785	signal recognition particle receptor complex																											GO:0005868	cytoplasmic dynein complex			GO:0005958	DNA-dependent protein kinase-DNA ligase 4 complex
GO:0043667	pollen wall			GO:0016600	flotillin complex	GO:0031942	i-AAA complex	GO:0097425	smooth endoplasmic reticulum part																											GO:0000177	cytoplasmic exosome (RNase complex)			GO:0046536	dosage compensation complex
GO:0043083	synaptic cleft			GO:0070765	gamma-secretase complex	GO:0032592	integral to mitochondrial membrane	GO:0032937	SREBP-SCAP-Insig complex																											GO:0005881	cytoplasmic microtubule			GO:0035145	exon-exon junction complex
				GO:0070436	Grb2-EGFR complex	GO:0031304	intrinsic to mitochondrial inner membrane	GO:0042825	TAP complex																											GO:0000932	cytoplasmic mRNA processing body			GO:0071204	histone pre-mRNA 3'end processing complex
				GO:0032584	growth cone membrane	GO:0031306	intrinsic to mitochondrial outer membrane	GO:0071256	translocon complex																											GO:0010494	cytoplasmic stress granule			GO:0043564	Ku70:Ku80 complex
				GO:0033573	high affinity iron permease complex	GO:0030061	mitochondrial crista	GO:0043541	UDP-N-acetylglucosamine transferase complex																											GO:0000153	cytoplasmic ubiquitin ligase complex			GO:0005638	lamin filament
				GO:0001772	immunological synapse	GO:0044284	mitochondrial crista junction	GO:0030867	rough endoplasmic reticulum membrane																											GO:0031410	cytoplasmic vesicle			GO:0034992	microtubule organizing center attachment site
				GO:0034673	inhibin-betaglycan-ActRII complex	GO:0097002	mitochondrial inner boundary membrane	GO:0048237	rough endoplasmic reticulum lumen																											GO:0044433	cytoplasmic vesicle part			GO:0033597	mitotic checkpoint complex
				GO:0005899	insulin receptor complex	GO:0042720	mitochondrial inner membrane peptidase complex	GO:0033018	sarcoplasmic reticulum lumen																											GO:0009340	DNA topoisomerase IV complex			GO:0030870	Mre11 complex
				GO:0008305	integrin complex	GO:0042721	mitochondrial inner membrane protein insertion complex	GO:0033017	sarcoplasmic reticulum membrane																											GO:0070939	Dsl1p complex			GO:0031533	mRNA cap methyltransferase complex
				GO:0072536	interleukin-23 receptor complex	GO:0005742	mitochondrial outer membrane translocase complex	GO:0030868	smooth endoplasmic reticulum membrane																											GO:0005793	endoplasmic reticulum-Golgi intermediate compartment			GO:0032389	MutLalpha complex
				GO:0005896	interleukin-6 receptor complex	GO:0005753	mitochondrial proton-transporting ATP synthase complex																													GO:0033116	endoplasmic reticulum-Golgi intermediate compartment membrane			GO:0032390	MutLbeta complex
				GO:0009898	internal side of plasma membrane	GO:0000275	mitochondrial proton-transporting ATP synthase complex, catalytic core F(1)																													GO:0005853	eukaryotic translation elongation factor 1 complex			GO:0032301	MutSalpha complex
				GO:0031226	intrinsic to plasma membrane	GO:0000276	mitochondrial proton-transporting ATP synthase complex, coupling factor F(o)																													GO:0005850	eukaryotic translation initiation factor 2 complex			GO:0032302	MutSbeta complex
				GO:0008328	ionotropic glutamate receptor complex	GO:0005754	mitochondrial proton-transporting ATP synthase, catalytic core																													GO:0005851	eukaryotic translation initiation factor 2B complex			GO:0030689	Noc complex
				GO:0031256	leading edge membrane	GO:0005756	mitochondrial proton-transporting ATP synthase, central stalk																													GO:0005852	eukaryotic translation initiation factor 3 complex			GO:0000228	nuclear chromosome
				GO:0005579	membrane attack complex	GO:0000274	mitochondrial proton-transporting ATP synthase, stator stalk																													GO:0016281	eukaryotic translation initiation factor 4F complex			GO:0044454	nuclear chromosome part
				GO:0042611	MHC protein complex	GO:0005746	mitochondrial respiratory chain																													GO:0070695	FHF complex			GO:0019908	nuclear cyclin-dependent protein kinase holoenzyme complex
				GO:0097025	MPP7-DLG1-LIN7 complex	GO:0005747	mitochondrial respiratory chain complex I																													GO:0045169	fusome			GO:0055029	nuclear DNA-directed RNA polymerase complex
				GO:0043020	NADPH oxidase complex	GO:0005749	mitochondrial respiratory chain complex II																													GO:0017109	glutamate-cysteine ligase complex			GO:0000176	nuclear exosome (RNase complex)
				GO:0005900	oncostatin-M receptor complex	GO:0005750	mitochondrial respiratory chain complex III																													GO:0009332	glutamate-tRNA ligase complex			GO:0042405	nuclear inclusion body
				GO:0001891	phagocytic cup	GO:0005751	mitochondrial respiratory chain complex IV																													GO:0009331	glycerol-3-phosphate dehydrogenase complex			GO:0044453	nuclear membrane part
				GO:0031520	plasma membrane of cell tip	GO:0097249	mitochondrial respiratory chain supercomplex																													GO:0005960	glycine cleavage complex			GO:0005880	nuclear microtubule
				GO:0045260	plasma membrane proton-transporting ATP synthase complex	GO:0001401	mitochondrial sorting and assembly machinery complex																													GO:0009345	glycine-tRNA ligase complex			GO:0034399	nuclear periphery
				GO:0045262	plasma membrane proton-transporting ATP synthase complex, catalytic core F(1)	GO:0001405	presequence translocase-associated import motor																													GO:0042587	glycogen granule			GO:0005643	nuclear pore
				GO:0045264	plasma membrane proton-transporting ATP synthase complex, coupling factor F(o)	GO:0031305	integral to mitochondrial inner membrane																													GO:0009376	HslUV protease complex			GO:0044613	nuclear pore central transport channel
				GO:0033181	plasma membrane proton-transporting V-type ATPase complex	GO:0031307	integral to mitochondrial outer membrane																													GO:0030314	junctional membrane complex			GO:0044614	nuclear pore cytoplasmic filaments
				GO:0070470	plasma membrane respiratory chain																															GO:0005811	lipid particle			GO:0044611	nuclear pore inner ring
				GO:0045272	plasma membrane respiratory chain complex I																															GO:0030117	membrane coat			GO:0044612	nuclear pore linkers
				GO:0045274	plasma membrane respiratory chain complex II																															GO:0017102	methionyl glutamyl tRNA synthetase complex			GO:0044615	nuclear pore nuclear basket
				GO:0045282	plasma membrane succinate dehydrogenase complex																															GO:0042579	microbody			GO:0031080	nuclear pore outer ring
				GO:0016012	sarcoglycan complex																															GO:0044438	microbody part			GO:0070762	nuclear pore transmembrane ring
				GO:0005890	sodium:potassium-exchanging ATPase complex																															GO:0045293	mRNA editing complex			GO:0031595	nuclear proteasome complex
				GO:0035003	subapical complex																															GO:0043614	multi-eIF complex			GO:0000152	nuclear ubiquitin ligase complex
				GO:0042101	T cell receptor complex																															GO:0031414	N-terminal protein acetyltransferase complex			GO:0044452	nucleolar part
				GO:0033281	TAT protein transport complex																															GO:0005854	nascent polypeptide-associated complex			GO:0005730	nucleolus
				GO:0035354	Toll-like receptor 1-Toll-like receptor 2 protein complex																															GO:0071598	neuronal ribonucleoprotein granule			GO:0005654	nucleoplasm
				GO:0035355	Toll-like receptor 2-Toll-like receptor 6 protein complex																															GO:0043186	P granule			GO:0044451	nucleoplasm part
				GO:0005891	voltage-gated calcium channel complex																															GO:0031251	PAN complex			GO:0000109	nucleotide-excision repair complex
				GO:0001518	voltage-gated sodium channel complex																															GO:0048471	perinuclear region of cytoplasm			GO:0031519	PcG protein complex
				GO:0046658	anchored to plasma membrane																															GO:0033011	perinuclear theca			GO:0070557	PCNA-p21 complex
				GO:0005887	integral to plasma membrane																															GO:0009328	phenylalanine-tRNA ligase complex			GO:0070274	RES complex
				GO:0031233	intrinsic to external side of plasma membrane																															GO:0071513	phosphopantothenoylcysteine decarboxylase complex			GO:0000943	retrotransposon nucleocapsid
				GO:0031235	intrinsic to internal side of plasma membrane																															GO:0009320	phosphoribosylaminoimidazole carboxylase complex			GO:0033062	Rhp55-Rhp57 complex
				GO:0016342	catenin complex																															GO:0005964	phosphorylase kinase complex			GO:0008180	signalosome
				GO:0031232	extrinsic to external side of plasma membrane																															GO:0009524	phragmoplast			GO:0030532	small nuclear ribonucleoprotein complex
				GO:0031234	extrinsic to internal side of plasma membrane																															GO:0042716	plasma membrane-derived chromatophore			GO:0032116	SMC loading complex
				GO:0016027	inaD signaling complex																															GO:0009574	preprophase band			GO:0070876	SOSS complex
				GO:0032809	neuronal cell body membrane																															GO:0005965	protein farnesyltransferase complex			GO:0005681	spliceosomal complex
				GO:0031526	brush border membrane																															GO:0000164	protein phosphatase type 1 complex			GO:0031510	SUMO activating enzyme complex
				GO:0060170	cilium membrane																															GO:0045254	pyruvate dehydrogenase complex			GO:0034993	SUN-KASH complex
				GO:0031527	filopodium membrane																															GO:0005968	Rab-protein geranylgeranyltransferase complex			GO:0070603	SWI/SNF superfamily-type complex
				GO:0071438	invadopodium membrane																															GO:0043291	RAVE complex			GO:0005697	telomerase holoenzyme complex
				GO:0031258	lamellipodium membrane																															GO:0005971	ribonucleoside-diphosphate reductase complex			GO:0000347	THO complex
				GO:0070250	mating projection membrane																															GO:0044391	ribosomal subunit			GO:0031499	TRAMP complex
				GO:0031528	microvillus membrane																															GO:0005840	ribosome			GO:0000346	transcription export complex
				GO:0032589	neuron projection membrane																															GO:0048492	ribulose bisphosphate carboxylase complex			GO:0070390	transcription export complex 2
				GO:0032587	ruffle membrane																															GO:0031209	SCAR complex			GO:0000214	tRNA-intron endonuclease complex
				GO:0031265	CD95 death-inducing signaling complex																															GO:0034750	Scrib-APC-beta-catenin complex
				GO:0032998	Fc-epsilon receptor I complex																															GO:0034973	Sid2-Mob1 complex
				GO:0034667	alpha3-beta1 integrin complex																															GO:0048500	signal recognition particle
				GO:0034679	alpha9-beta1 integrin complex																															GO:0055087	Ski complex
				GO:0032281	alpha-amino-3-hydroxy-5-methyl-4-isoxazolepropionic acid selective glutamate receptor complex																															GO:0031201	SNARE complex
				GO:0032983	kainate selective glutamate receptor complex																															GO:0070993	translation preinitiation complex
				GO:0017146	N-methyl-D-aspartate selective glutamate receptor complex																															GO:0018444	translation release factor complex
				GO:0042612	MHC class I protein complex																															GO:0045239	tricarboxylic acid cycle enzyme complex
				GO:0042613	MHC class II protein complex																															GO:0043527	tRNA methyltransferase complex
				GO:0042105	alpha-beta T cell receptor complex																															GO:0019812	Type I site-specific deoxyribonuclease complex
				GO:0036128	CatSper complex																															GO:0070969	ULK1-ATG13-FIP200 complex
																																				GO:0033254	vacuolar transporter chaperone complex
																																				GO:0019037	viral assembly intermediate
																																				GO:0071203	WASH complex
																																				GO:0005818	aster
																																				GO:0043590	bacterial nucleoid
																																				GO:0030075	bacterial thylakoid
																																				GO:0009288	bacterial-type flagellum
																																				GO:0005694	chromosome
																																				GO:0035770	ribonucleoprotein granule
																																				GO:0005819	spindle
																																				GO:0015629	actin cytoskeleton
																																				GO:0001533	cornified envelope
																																				GO:0030863	cortical cytoskeleton
																																				GO:0044430	cytoskeletal part
																																				GO:0045111	intermediate filament cytoskeleton
																																				GO:0015630	microtubule cytoskeleton
																																				GO:0032156	septin cytoskeleton
																																				GO:0014731	spectrin-associated cytoskeleton
																																				GO:0005884	actin filament
																																				GO:0032432	actin filament bundle
																																				GO:0042641	actomyosin
																																				GO:0005826	actomyosin contractile ring
																																				GO:0005885	Arp2/3 protein complex
																																				GO:0030864	cortical actin cytoskeleton
																																				GO:0005869	dynactin complex
																																				GO:0008290	F-actin capping protein complex
																																				GO:0016459	myosin complex
																																				GO:0005865	striated muscle thin filament
																																				GO:0030981	cortical microtubule cytoskeleton
																																				GO:0005882	intermediate filament
																																				GO:0060053	neurofilament cytoskeleton
																																				GO:0002177	manchette
																																				GO:0005874	microtubule
																																				GO:0005875	microtubule associated complex
																																				GO:0033150	cytoskeletal calyx
																																				GO:0032161	cleavage apparatus septin structure
																																				GO:0032158	septin band
																																				GO:0031105	septin complex
																																				GO:0032160	septin filament array
																																				GO:0005940	septin ring
																																				GO:0032176	split septin rings
																																				GO:0030478	actin cap
																																				GO:0030479	actin cortical patch
																																				GO:0031002	actin rod
																																				GO:0097149	centralspindlin complex
																																				GO:0035253	ciliary rootlet
																																				GO:0032437	cuticular plate
																																				GO:0031941	filamentous actin
																																				GO:0035371	microtubule plus end
																																				GO:0071817	MMXD complex
																																				GO:0014069	postsynaptic density
																																				GO:0008091	spectrin
																																				GO:0051233	spindle midzone
																																				GO:0000922	spindle pole
																																				GO:0005861	troponin complex
																																				GO:0045298	tubulin complex
																																				GO:0005876	spindle microtubule
																																				GO:0005879	axonemal microtubule
																																				GO:0031672	A band
																																				GO:0043034	costamere
																																				GO:0031673	H zone
																																				GO:0031674	I band
																																				GO:0031430	M band
																																				GO:0005859	muscle myosin complex
																																				GO:0036379	myofilament
																																				GO:0030017	sarcomere
																																				GO:0030485	smooth muscle contractile fiber
																																				GO:0055120	striated muscle dense body
																																				GO:0030018	Z disc
																																				GO:0097014	microtubule-based flagellar cytoplasm
																																				GO:0032839	dendrite cytoplasm
