# Supplementary material for: IIS – Integrated Interactome System: A Web-Based Platform for the Annotation, Analysis and Visualization of Protein-Metabolite-Gene-Drug Interactions by Integrating a Variety of Data Sources and Tools
Source: PLoS One. 2014 Jun 20;9(6):e100385. doi: 10.1371/journal.pone.0100385 (PMC4065059; doi:10.1371/journal.pone.0100385)
Supplement: Table S3 — Node attributes from hNek6 second neighbors network. All attributes are described in details in Methods S1. Enriched GO Biological Processes (BP) and KEGG Pathways are depicted with a p-value in parentheses for each protein in the network. Only enriched terms with p≤0.05 were considered in the network analyses. hNek6 interactors retrieved by yeast two-hybrid are depicted in bold. Nodes with degree 0 and 1 were deleted from the network. (XLS) [file pone.0100385.s003.xls]

## Sheet: Table S3
Table S3. Node attributes from hNek6 second neighbors network. All attributes are described in details in Methods S1. Enriched GO Biological Processes (BP) and KEGG Pathways are depicted with a p-value in parentheses for each protein in the network. Only enriched terms with p ≤ 0.05 were considered in the network analyses. hNek6 interactors retrieved by yeast two-hybrid are depicted in bold. Node…
Gene	Protein	UniProt ID	TaxID	Cellular Component (GO)	Selected CC	Enriched BP	Top Enriched BP	p-value (Top Enriched BP)	Enriched KEGG	Top Enriched KEGG	p-value (Top Enriched KEGG)	Degree (pp)	node.size	node.fillColor	node.shape	p-value
DYNLL1	Dynein light chain 1, cytoplasmic	P63167	9606	centrosome;cytoplasm;cytosol;mitochondrion;nucleus;plasma membrane	plasma membrane	actin cytoskeleton organization(7.17104142319119e-05);anatomical structure morphogenesis(0.000254620123621699);antigen processing and presentation of exogenous peptide antigen via MHC class II(6.37029091641238e-07);apoptotic process(2.22139744457101e-48);female gamete generation(0.00446218708780478);G2/M transition of mitotic cell cycle(3.10495652369023e-27);microtubule-based process(0.0006939886…	modulation by virus of host morphology or physiology	1.20997e-74				54	74	102,255,102	ellipse	0
KCTD5	BTB/POZ domain-containing protein KCTD5	Q9NXV2	9606	cytosol;nucleus	cytosol	protein homooligomerization(7.94569002456751e-05);modulation by virus of host morphology or physiology(1.20997465423517e-74)	modulation by virus of host morphology or physiology	1.20997e-74				9	29	102,255,102	ellipse	0
RBL1	Retinoblastoma-like protein 1	P28749	9606	nucleus	nucleus	chromatin modification(3.45047841520709e-07);G1 phase of mitotic cell cycle(2.69300382925997e-30);negative regulation of transcription from RNA polymerase II promoter(1.81212858881878e-40);positive regulation of transcription from RNA polymerase II promoter(1.9031532675386e-48);regulation of cell cycle(2.81005876473934e-14);regulation of lipid kinase activity(5.29855962265973e-05);transcription i…	modulation by virus of host morphology or physiology	1.20997e-74				37	57	102,255,102	ellipse	0
BECN1	Beclin-1	Q14457	9606	cytoplasm;golgi apparatus;nucleus	golgi apparatus	autophagic vacuole assembly(8.43311034329447e-07);beta-amyloid metabolic process(0.0052103250651259);cell cycle(1.00491396230024e-13);cellular defense response(0.0275406890079388);cellular response to aluminum ion(0.00839439465790927);cytokinesis(4.65873863590315e-06);defense response to virus(0.0176714801640066);lysosome organization(0.209156425900519);negative regulation of apoptotic process(9.…	modulation by virus of host morphology or physiology	1.20997e-74	Regulation of autophagy - Homo sapiens (human)(2.35320439603681e-07)	Regulation of autophagy - Homo sapiens (human)	2.3532e-07	3	23	255,165,0	ellipse	7.49314e-05
BTRC	F-box/WD repeat-containing protein 1A	Q9Y297	9606	cytosol;nucleus	cytosol	anaphase-promoting complex-dependent proteasomal ubiquitin-dependent protein catabolic process(4.21099421390093e-23);branching involved in mammary gland duct morphogenesis(0.00191420509090935);cellular response to organic cyclic compound(1.29207223991302e-05);mammary gland epithelial cell proliferation(0.000327162927259373);negative regulation of sequence-specific DNA binding transcription factor…	modulation by virus of host morphology or physiology	1.20997e-74				3	23	255,165,0	ellipse	0.0125456
C1QBP	Complement component 1 Q subcomponent-binding protein, mitochondrial	Q07021	9606	cytosol;extracellular;mitochondrion;nucleus;plasma membrane	extracellular	apoptotic process(2.22139744457101e-48);blood coagulation, intrinsic pathway(5.70861292286666e-05);complement activation, classical pathway(0.359965832687243);immune response(8.1009074232241e-25);innate immune response(3.99052023008877e-24);mature ribosome assembly(0.000771703408882267);mRNA processing(0.00275738906895917);negative regulation of defense response to virus(0.0166477911871205);negat…	modulation by virus of host morphology or physiology	1.20997e-74				3	23	255,165,0	ellipse	0.01521
CREBBP	CREB-binding protein	Q92793	9606	cytoplasm;nucleus	nucleus	cellular lipid metabolic process(1.29207223991302e-05);embryonic digit morphogenesis(0.00047038538103967);germ-line stem cell maintenance(0.105316775217699);homeostatic process(0.0520903085912354);innate immune response(3.99052023008877e-24);N-terminal peptidyl-lysine acetylation(7.45111494094942e-08);Notch signaling pathway(5.0999919682248e-24);protein complex assembly(6.11535592992078e-11);regu…	modulation by virus of host morphology or physiology	1.20997e-74				3	23	255,165,0	ellipse	1.82777e-32
CUL1	Cullin-1	Q13616	9606	cytosol;nucleus	cytosol	anaphase-promoting complex-dependent proteasomal ubiquitin-dependent protein catabolic process(4.21099421390093e-23);cell cycle arrest(6.62599393011651e-26);cell proliferation(1.005875271029e-31);G1 phase of mitotic cell cycle(2.69300382925997e-30);G1/S transition of mitotic cell cycle(2.16239240766848e-40);intrinsic apoptotic signaling pathway(1.8646893612373e-11);negative regulation of cell pro…	modulation by virus of host morphology or physiology	1.20997e-74				8	28	255,165,0	ellipse	2.56024e-34
CUL2	Cullin-2	Q13617	9606	cytosol;nucleus	cytosol	cell cycle arrest(6.62599393011651e-26);G1/S transition of mitotic cell cycle(2.16239240766848e-40);intrinsic apoptotic signaling pathway(1.8646893612373e-11);negative regulation of cell proliferation(5.69898776004708e-19);protein ubiquitination(6.35043173726095e-11);regulation of transcription from RNA polymerase II promoter in response to hypoxia(1.86400995104085e-16);ubiquitin-dependent protei…	modulation by virus of host morphology or physiology	1.20997e-74				4	24	255,165,0	ellipse	5.80971e-36
CUL4A	Cullin-4A	Q13619	9606	NOT DEFINED		cell cycle arrest(6.62599393011651e-26);DNA repair(1.55248234224366e-22);G1/S transition of mitotic cell cycle(2.16239240766848e-40);intrinsic apoptotic signaling pathway(1.8646893612373e-11);negative regulation of cell proliferation(5.69898776004708e-19);positive regulation of S phase of mitotic cell cycle(5.70861292286666e-05);protein ubiquitination(6.35043173726095e-11);regulation of protein m…	modulation by virus of host morphology or physiology	1.20997e-74	Nucleotide excision repair - Homo sapiens (human)(5.41127947814116e-09);Ubiquitin mediated proteolysis - Homo sapiens (human)(1.66006700224296e-24)	Ubiquitin mediated proteolysis - Homo sapiens (human)	1.66007e-24	2	22	255,165,0	ellipse	5.25276e-27
CUL5	Cullin-5	Q93034	9606	cytosol;nucleus;plasma membrane	plasma membrane	cell cycle arrest(6.62599393011651e-26);cell proliferation(1.005875271029e-31);cytosolic calcium ion homeostasis(0.00112234134971005);G1/S transition of mitotic cell cycle(2.16239240766848e-40);intrinsic apoptotic signaling pathway(1.8646893612373e-11);negative regulation of cell proliferation(5.69898776004708e-19);protein ubiquitination(6.35043173726095e-11);response to osmotic stress(0.00869590…	modulation by virus of host morphology or physiology	1.20997e-74				5	25	255,165,0	ellipse	1.39853e-20
DDB1	DNA damage-binding protein 1	Q16531	9606	cytoplasm;nucleus	nucleus	cell cycle checkpoint(5.64017151827708e-13);nucleotide-excision repair, DNA damage removal(2.78765468009141e-10);proteasomal ubiquitin-dependent protein catabolic process(3.67904895044796e-07);protein ubiquitination involved in ubiquitin-dependent protein catabolic process(5.06202541532715e-11);modulation by virus of host morphology or physiology(1.20997465423517e-74);Wnt receptor signaling pathw…	modulation by virus of host morphology or physiology	1.20997e-74	Nucleotide excision repair - Homo sapiens (human)(5.41127947814116e-09);Ubiquitin mediated proteolysis - Homo sapiens (human)(1.66006700224296e-24)	Ubiquitin mediated proteolysis - Homo sapiens (human)	1.66007e-24	3	23	255,165,0	ellipse	1.94396e-09
DDX3X	ATP-dependent RNA helicase DDX3X	O00571	9606	cytoplasm;mitochondrion;nucleus	mitochondrion	cellular response to arsenic-containing substance(0.0247619628941442);cellular response to osmotic stress(0.0125386063906373);chromosome segregation(6.46854836128873e-18);extrinsic apoptotic signaling pathway via death domain receptors(0.00410759685367295);innate immune response(3.99052023008877e-24);intracellular protein kinase cascade(0.00203581818435429);intrinsic apoptotic signaling pathway(1…	modulation by virus of host morphology or physiology	1.20997e-74				3	23	255,165,0	ellipse	0.0264032
EIF4E	Eukaryotic translation initiation factor 4E	P06730	9606	cytoplasm;cytosol	cytosol	cytokine-mediated signaling pathway(3.73546746814699e-09);G1/S transition of mitotic cell cycle(2.16239240766848e-40);insulin receptor signaling pathway(2.29327736975879e-25);lung development(2.68567022366909e-07);mRNA export from nucleus(1.04755959424274e-05);nuclear-transcribed mRNA poly(A) tail shortening(1.43668656972224e-05);positive regulation of mitotic cell cycle(3.07184753797194e-10);reg…	modulation by virus of host morphology or physiology	1.20997e-74				3	23	255,165,0	ellipse	2.31918e-10
EP300	Histone acetyltransferase p300	Q09472	9606	cytoplasm;nucleus	nucleus	cell cycle(1.00491396230024e-13);heart development(6.11665124403941e-06);histone H4 acetylation(8.77971980770307e-06);innate immune response(3.99052023008877e-24);intrinsic apoptotic signaling pathway in response to DNA damage by p53 class mediator(2.91430153548412e-12);lung development(2.68567022366909e-07);N-terminal peptidyl-lysine acetylation(7.45111494094942e-08);negative regulation of trans…	modulation by virus of host morphology or physiology	1.20997e-74				8	28	255,165,0	ellipse	3.57349e-12
ERCC3	TFIIH basal transcription factor complex helicase XPB subunit	P19447	9606	NOT DEFINED		7-methylguanosine mRNA capping(2.35320439603681e-07);cell cycle checkpoint(5.64017151827708e-13);DNA topological change(0.224939030788538);hair cell differentiation(0.000261603026539136);induction of apoptosis(6.0285199315613e-26);nucleotide-excision repair, DNA damage removal(2.78765468009141e-10);nucleotide-excision repair, DNA duplex unwinding(0.00421493370551291);nucleotide-excision repair, D…	modulation by virus of host morphology or physiology	1.20997e-74	Nucleotide excision repair - Homo sapiens (human)(5.41127947814116e-09)	Nucleotide excision repair - Homo sapiens (human)	5.41128e-09	2	22	255,165,0	ellipse	1.44075e-10
GNB2L1	Guanine nucleotide-binding protein subunit beta-2-like 1	P63244	9606	cytoplasm;nucleus;plasma membrane	plasma membrane	cell cycle(1.00491396230024e-13);gastrulation(3.92018787397324e-05);negative regulation of cell growth(1.07482439189074e-19);negative regulation of phagocytosis(0.0669786463377583);negative regulation of protein kinase B signaling cascade(0.0123413997040267);negative regulation of translation(3.27439510413498e-05);negative regulation of Wnt receptor signaling pathway(0.241637197329862);positive r…	modulation by virus of host morphology or physiology	1.20997e-74				2	22	255,165,0	ellipse	3.49994e-12
GRB2	Growth factor receptor-bound protein 2	P62993	9606	cytosol;endosome;golgi apparatus;plasma membrane;nucleus	plasma membrane	aging(9.83843271353173e-06);anatomical structure formation involved in morphogenesis(0.0366760043655552);axon guidance(2.87619439049195e-28);branching involved in labyrinthine layer morphogenesis(0.0778077229546009);cell-cell signaling(0.00461223355942102);cellular response to ionizing radiation(8.01237960526408e-05);epidermal growth factor receptor signaling pathway(1.7278736270195e-39);fibrobla…	modulation by virus of host morphology or physiology	1.20997e-74				7	27	255,165,0	ellipse	9.42271e-96
GTF2E1	General transcription factor IIE subunit 1	P29083	9606	nucleus	nucleus	regulation of transcription, DNA-dependent(3.63546512682362e-08);transcription elongation from RNA polymerase II promoter(2.19156308037189e-14);transcription initiation from RNA polymerase II promoter(8.07439520440606e-40);viral process(1.6915807659812e-22);modulation by virus of host morphology or physiology(1.20997465423517e-74)	modulation by virus of host morphology or physiology	1.20997e-74	Basal transcription factors - Homo sapiens (human)(0.000121319725401454)	Basal transcription factors - Homo sapiens (human)	0.00012132	2	22	255,165,0	ellipse	1.2383e-05
HDAC1	Histone deacetylase 1	Q13547	9606	cytosol;nucleus	nucleus	blood coagulation(4.43544334127005e-08);chromatin remodeling(7.97130109728822e-10);embryonic digit morphogenesis(0.00047038538103967);epidermal cell differentiation(0.00200654251970537);eyelid development in camera-type eye(0.00410759685367295);fungiform papilla formation(4.7772154477971e-05);hair follicle placode formation(2.55518250896338e-06);histone H3 deacetylation(2.71947151264043e-13);hist…	modulation by virus of host morphology or physiology	1.20997e-74	Cell cycle - Homo sapiens (human)(5.62481718379795e-35);Notch signaling pathway - Homo sapiens (human)(0.000297740395827238);Chronic myeloid leukemia - Homo sapiens (human)(5.43589064217593e-24)	Cell cycle - Homo sapiens (human)	5.62482e-35	5	25	255,165,0	ellipse	4.10401e-46
HNRNPA1	Heterogeneous nuclear ribonucleoprotein A1	P09651	9606	cytoplasm;nucleus	nucleus	mRNA splicing, via spliceosome(1.63521784560617e-18);mRNA transport(6.15649629476753e-06);nuclear import(0.00839439465790927);RNA export from nucleus(5.29855962265973e-05);modulation by virus of host morphology or physiology(1.20997465423517e-74)	modulation by virus of host morphology or physiology	1.20997e-74				3	23	255,165,0	ellipse	4.9911e-17
HNRNPK	Heterogeneous nuclear ribonucleoprotein K	P61978	9606	cytoplasm;nucleus	nucleus	mRNA splicing, via spliceosome(1.63521784560617e-18);positive regulation of low-density lipoprotein particle receptor biosynthetic process(0.0166477911871205);positive regulation of receptor-mediated endocytosis(0.00176313235857801);regulation of lipid transport by positive regulation of transcription from RNA polymerase II promoter(0.00839439465790927);regulation of low-density lipoprotein parti…	modulation by virus of host morphology or physiology	1.20997e-74				3	23	255,165,0	ellipse	1.38037e-09
HSPA8	Heat shock cognate 71 kDa protein	P11142	9606	cytosol;nucleus;plasma membrane	plasma membrane	cellular membrane organization(2.29710871073062e-12);chaperone mediated protein folding requiring cofactor(0.165937368595146);gene expression(1.56963288277759e-23);mRNA metabolic process(3.77612818559536e-20);mRNA processing(0.00275738906895917);negative regulation of transcription, DNA-dependent(1.32155628147796e-18);neurotransmitter secretion(0.0481498620825031);post-Golgi vesicle-mediated tran…	modulation by virus of host morphology or physiology	1.20997e-74	Antigen processing and presentation - Homo sapiens (human)(0.00240223572178943);MAPK signaling pathway - Homo sapiens (human)(7.32653426005845e-25)	MAPK signaling pathway - Homo sapiens (human)	7.32653e-25	4	24	255,165,0	ellipse	3.35917e-17
IKBKG	NF-kappa-B essential modulator	Q9Y6K9	9606	cytosol;nucleus	cytosol	activation of MAPK activity(2.03987080372397e-10);activation of NF-kappaB-inducing kinase activity(3.27439510413498e-05);B cell homeostasis(4.275556317894e-05);I-kappaB kinase/NF-kappaB cascade(1.69459881576898e-16);induction of apoptosis(6.0285199315613e-26);inflammatory response(1.38368088194987e-06);innate immune response(3.99052023008877e-24);JNK cascade(4.89863425133394e-08);MyD88-dependent …	modulation by virus of host morphology or physiology	1.20997e-74				8	28	255,165,0	ellipse	2.98283e-05
IRF3	Interferon regulatory factor 3	Q14653	9606	cytosol;endosome;nucleus	nucleus	induction of apoptosis(6.0285199315613e-26);interferon-gamma-mediated signaling pathway(0.000206751555156049);macrophage apoptotic process(0.00839439465790927);MDA-5 signaling pathway(0.00839439465790927);negative regulation of type I interferon production(8.74851239664632e-11);positive regulation of interferon-alpha production(0.00282343417332791);positive regulation of interferon-beta productio…	modulation by virus of host morphology or physiology	1.20997e-74	Toll-like receptor signaling pathway - Homo sapiens (human)(1.0885619492506e-09)	Toll-like receptor signaling pathway - Homo sapiens (human)	1.08856e-09	3	23	255,165,0	ellipse	1.90728e-20
KAT2B	Histone acetyltransferase KAT2B	Q92831	9606	cytoplasm;nucleus	nucleus	cell cycle arrest(6.62599393011651e-26);cellular response to insulin stimulus(0.000556570482007864);chromatin remodeling(7.97130109728822e-10);histone H3 acetylation(0.000630135057043458);N-terminal peptidyl-lysine acetylation(7.45111494094942e-08);negative regulation of cell proliferation(5.69898776004708e-19);negative regulation of cyclin-dependent protein serine/threonine kinase activity(1.679…	modulation by virus of host morphology or physiology	1.20997e-74				2	22	255,165,0	ellipse	3.84662e-10
KAT5	Histone acetyltransferase KAT5	Q92993	9606	cytosol;nucleus;cytoplasm	nucleus	androgen receptor signaling pathway(1.14790160427337e-14);DNA damage response, signal transduction by p53 class mediator resulting in transcription of p21 class mediator(1.06170581839565e-08);double-strand break repair(1.39371015566097e-06);histone acetylation(0.202044023822965);negative regulation of interleukin-2 production(0.00685734645431921);negative regulation of transcription from RNA poly…	modulation by virus of host morphology or physiology	1.20997e-74				2	22	255,165,0	ellipse	2.70145e-16
KPNA2	Importin subunit alpha-2	P52292	9606	cytosol;nucleus	cytosol	cytokine-mediated signaling pathway(3.73546746814699e-09);DNA metabolic process(0.0275406890079388);G2 phase of mitotic cell cycle(2.15161124460307e-07);M phase specific microtubule process(0.0125386063906373);NLS-bearing substrate import into nucleus(0.0558611792440484);regulation of DNA recombination(0.0166477911871205);modulation by virus of host morphology or physiology(1.20997465423517e-74)	modulation by virus of host morphology or physiology	1.20997e-74				2	22	255,165,0	ellipse	5.41079e-09
LYN	Tyrosine-protein kinase Lyn	P07948	9606	cytosol;golgi apparatus;mitochondrion;nucleus;cytoplasm;plasma membrane	plasma membrane	B cell homeostasis(4.275556317894e-05);B cell receptor signaling pathway(8.01237960526408e-05);cellular response to extracellular stimulus(0.0129040158765327);cellular response to heat(0.145985659832283);cellular response to retinoic acid(0.0481498620825031);cytokine secretion(0.0444497428575467);dendritic cell differentiation(0.0444497428575467);erythrocyte differentiation(0.0345658362760098);Fc…	modulation by virus of host morphology or physiology	1.20997e-74				2	22	255,165,0	ellipse	9.99783e-08
MAPK1	Mitogen-activated protein kinase 1	P28482	9606	plasma membrane;cytosol;cytoplasm;endosome;golgi apparatus;microtubule organising centre;mitochondrion;nucleus	plasma membrane	activation of MAPK activity(2.03987080372397e-10);activation of MAPKK activity(2.19156308037189e-14);apoptotic process(2.22139744457101e-48);axon guidance(2.87619439049195e-28);B cell receptor signaling pathway(8.01237960526408e-05);caveolin-mediated endocytosis(0.000175137793201374);cell cycle(1.00491396230024e-13);cytosine metabolic process(0.0166477911871205);epidermal growth factor receptor s…	modulation by virus of host morphology or physiology	1.20997e-74	mTOR signaling pathway - Homo sapiens (human)(1.13225255052335e-05);Acute myeloid leukemia - Homo sapiens (human)(2.11603582016295e-15);Fc epsilon RI signaling pathway - Homo sapiens (human)(9.51910833971694e-11);ErbB signaling pathway - Homo sapiens (human)(3.3794688460668e-15);TGF-beta signaling pathway - Homo sapiens (human)(6.43625229642521e-12);Melanoma - Homo sapiens (human)(1.0346648660017…	MAPK signaling pathway - Homo sapiens (human)	7.32653e-25	3	23	255,165,0	ellipse	3.49471e-20
MAPK3	Mitogen-activated protein kinase 3	P27361	9606	plasma membrane;cytosol;endosome;golgi apparatus;cytoplasm;mitochondrion;nucleus	plasma membrane	activation of MAPK activity(2.03987080372397e-10);activation of MAPKK activity(2.19156308037189e-14);apoptotic process(2.22139744457101e-48);axon guidance(2.87619439049195e-28);BMP signaling pathway(2.95378234620995e-10);cartilage development(0.0828523855642313);caveolin-mediated endocytosis(0.000175137793201374);cell cycle(1.00491396230024e-13);cellular response to mechanical stimulus(0.00041220…	modulation by virus of host morphology or physiology	1.20997e-74				3	23	255,165,0	ellipse	3.68431e-07
MDM2	E3 ubiquitin-protein ligase Mdm2	Q00987	9606	cytosol;nucleus;plasma membrane	plasma membrane	cellular response to acid(0.00642719599165188);cellular response to alkaloid(0.0669786463377583);cellular response to antibiotic(0.0986225535909309);cellular response to estrogen stimulus(0.00282343417332791);cellular response to hydrogen peroxide(0.00113143138039939);cellular response to hypoxia(3.32003182859844e-09);cellular response to peptide hormone stimulus(0.171399293683405);cellular respo…	modulation by virus of host morphology or physiology	1.20997e-74	Melanoma - Homo sapiens (human)(1.03466486600176e-17);Ubiquitin mediated proteolysis - Homo sapiens (human)(1.66006700224296e-24);Glioma - Homo sapiens (human)(2.23061576407951e-18);Cell cycle - Homo sapiens (human)(5.62481718379795e-35);Bladder cancer - Homo sapiens (human)(2.71790688245779e-16);Prostate cancer - Homo sapiens (human)(3.25938482909074e-24);Chronic myeloid leukemia - Homo sapiens …	Cell cycle - Homo sapiens (human)	5.62482e-35	8	28	255,165,0	ellipse	0.0195653
NEDD4	E3 ubiquitin-protein ligase NEDD4	P46934	9606	plasma membrane;cytoplasm;cytosol;golgi apparatus;nucleus	plasma membrane	adaptive immune response(6.75054325059289e-05);blood vessel morphogenesis(0.0952301726885971);cytokine-mediated signaling pathway(3.73546746814699e-09);development involved in symbiotic interaction(0.00421493370551291);endocardial cushion development(0.0918073517291021);glucocorticoid receptor signaling pathway(0.0247619628941442);negative regulation of sodium ion transport(0.0405796263153097);ne…	modulation by virus of host morphology or physiology	1.20997e-74	Ubiquitin mediated proteolysis - Homo sapiens (human)(1.66006700224296e-24)	Ubiquitin mediated proteolysis - Homo sapiens (human)	1.66007e-24	5	25	255,165,0	ellipse	1.85693e-05
NFKBIA	NF-kappa-B inhibitor alpha	P25963	9606	cytosol;nucleus;plasma membrane	plasma membrane	apoptotic process(2.22139744457101e-48);cellular response to cold(1.77363765582752e-05);cytoplasmic sequestering of NF-kappaB(0.0287673881801265);innate immune response(3.99052023008877e-24);lipopolysaccharide-mediated signaling pathway(1.87119043055538e-06);MyD88-dependent toll-like receptor signaling pathway(1.57391737296348e-16);negative regulation of DNA binding(0.0152526970770757);negative r…	modulation by virus of host morphology or physiology	1.20997e-74				6	26	255,165,0	ellipse	4.21577e-12
NPM1	Nucleophosmin	P06748	9606	cytoplasm;nucleus;centrosome	nucleus	cell aging(5.96887351893128e-07);CENP-A containing nucleosome assembly at centromere(4.08319160658021e-08);centrosome cycle(0.00560350724839799);DNA repair(1.55248234224366e-22);intracellular protein transport(0.00199983762189854);negative regulation of apoptotic process(9.19184462868228e-49);negative regulation of cell proliferation(5.69898776004708e-19);negative regulation of centrosome duplica…	modulation by virus of host morphology or physiology	1.20997e-74				2	22	255,165,0	ellipse	3.21395e-20
PAAF1	Proteasomal ATPase-associated factor 1	Q9BRP4	9606	NOT DEFINED		modulation by virus of host morphology or physiology(1.20997465423517e-74)	modulation by virus of host morphology or physiology	1.20997e-74				2	22	255,165,0	ellipse	2.46416e-11
PAK2	Serine/threonine-protein kinase PAK 2	Q13177	9606	cytosol;nucleus;cytoplasm;plasma membrane	plasma membrane	axon guidance(2.87619439049195e-28);cellular component disassembly involved in execution phase of apoptosis(3.07184753797194e-10);negative regulation of apoptotic process(9.19184462868228e-49);negative regulation of cysteine-type endopeptidase activity involved in execution phase of apoptosis(0.00421493370551291);negative regulation of protein kinase activity(2.1034272952068e-08);peptidyl-serine …	modulation by virus of host morphology or physiology	1.20997e-74				2	22	255,165,0	ellipse	0.00019228
PIK3R1	Phosphatidylinositol 3-kinase regulatory subunit alpha	P27986	9606	plasma membrane	plasma membrane	B cell differentiation(1.29714750415216e-06);cellular response to UV(1.54516685963899e-08);epidermal growth factor receptor signaling pathway(1.7278736270195e-39);fibroblast growth factor receptor signaling pathway(1.90893801103115e-39);growth hormone receptor signaling pathway(0.0247619628941442);insulin receptor signaling pathway(2.29327736975879e-25);insulin-like growth factor receptor signali…	modulation by virus of host morphology or physiology	1.20997e-74	mTOR signaling pathway - Homo sapiens (human)(1.13225255052335e-05);Acute myeloid leukemia - Homo sapiens (human)(2.11603582016295e-15);Fc epsilon RI signaling pathway - Homo sapiens (human)(9.51910833971694e-11);ErbB signaling pathway - Homo sapiens (human)(3.3794688460668e-15);Apoptosis - Homo sapiens (human)(9.7493650807412e-10);Melanoma - Homo sapiens (human)(1.03466486600176e-17);Leukocyte t…	Prostate cancer - Homo sapiens (human)	3.25938e-24	2	22	255,165,0	ellipse	2.17751e-32
PML	Protein PML	P29590	9606	cytoplasm;cytosol;endosome;endoplasmic reticulum;nucleus	endoplasmic reticulum	activation of cysteine-type endopeptidase activity involved in apoptotic process(1.80223695351283e-10);branching involved in mammary gland duct morphogenesis(0.00191420509090935);cell cycle arrest(6.62599393011651e-26);cell fate commitment(0.00319982386515838);cellular senescence(2.11967944567971e-06);common-partner SMAD protein phosphorylation(2.99964222240782e-07);defense response to virus(0.01…	modulation by virus of host morphology or physiology	1.20997e-74	Acute myeloid leukemia - Homo sapiens (human)(2.11603582016295e-15);Ubiquitin mediated proteolysis - Homo sapiens (human)(1.66006700224296e-24)	Ubiquitin mediated proteolysis - Homo sapiens (human)	1.66007e-24	2	22	255,165,0	ellipse	1.57058e-12
PSMB8	Proteasome subunit beta type-8	P28062	9606	cytosol;nucleus	cytosol	anaphase-promoting complex-dependent proteasomal ubiquitin-dependent protein catabolic process(4.21099421390093e-23);antigen processing and presentation of exogenous peptide antigen via MHC class I, TAP-dependent(6.86740904226574e-08);apoptotic process(2.22139744457101e-48);DNA damage response, signal transduction by p53 class mediator resulting in cell cycle arrest(3.73298889535899e-18);fat cell…	modulation by virus of host morphology or physiology	1.20997e-74	Proteasome - Homo sapiens (human)(3.61975229661413e-06)	Proteasome - Homo sapiens (human)	3.61975e-06	2	22	255,165,0	ellipse	1.87575e-07
RAD23A	UV excision repair protein RAD23 homolog A	P54725	9606	nucleus	nucleus	nucleotide-excision repair(0.00153135466798672);positive regulation of viral genome replication(0.00176313235857801);proteasomal ubiquitin-dependent protein catabolic process(3.67904895044796e-07);regulation of proteasomal ubiquitin-dependent protein catabolic process(2.5644133828258e-06);modulation by virus of host morphology or physiology(1.20997465423517e-74)	modulation by virus of host morphology or physiology	1.20997e-74				2	22	255,165,0	ellipse	8.18564e-07
RAN	GTP-binding nuclear protein Ran	P62826	9606	cytosol;nucleus	nucleus	androgen receptor signaling pathway(1.14790160427337e-14);cell division(1.13109761717626e-41);DNA metabolic process(0.0275406890079388);gene expression(1.56963288277759e-23);mitosis(7.52079537263839e-22);mitotic spindle organization(3.95074871243173e-05);positive regulation of protein binding(7.79167959833017e-06);positive regulation of transcription, DNA-dependent(4.63825241811824e-24);protein e…	modulation by virus of host morphology or physiology	1.20997e-74				4	24	255,165,0	ellipse	9.1554e-06
RB1	Retinoblastoma-associated protein	P06400	9606	cytoplasm;nucleus	nucleus	androgen receptor signaling pathway(1.14790160427337e-14);cell cycle arrest(6.62599393011651e-26);cell division(1.13109761717626e-41);cell morphogenesis involved in neuron differentiation(0.0778077229546009);chromatin remodeling(7.97130109728822e-10);digestive tract development(0.00149154533447196);enucleate erythrocyte differentiation(0.00642719599165188);G1 phase of mitotic cell cycle(2.6930038…	modulation by virus of host morphology or physiology	1.20997e-74				2	22	255,165,0	ellipse	9.53575e-22
RHOA	Transforming protein RhoA	P61586	9606	cytoplasm;cytosol;mitochondrion;nucleus;plasma membrane	plasma membrane	actin cytoskeleton organization(7.17104142319119e-05);androgen receptor signaling pathway(1.14790160427337e-14);apical junction assembly(0.143027053480473);axon guidance(2.87619439049195e-28);cell-matrix adhesion(0.0342586033450982);cleavage furrow formation(0.0166477911871205);negative regulation of axonogenesis(0.0164838098960919);negative regulation of I-kappaB kinase/NF-kappaB cascade(0.00032…	modulation by virus of host morphology or physiology	1.20997e-74	Pathogenic Escherichia coli infection - EHEC - Homo sapiens (human)(2.00006961339792e-12);TGF-beta signaling pathway - Homo sapiens (human)(6.43625229642521e-12);Leukocyte transendothelial migration - Homo sapiens (human)(1.06575902678168e-10);Regulation of actin cytoskeleton - Homo sapiens (human)(1.82476535184142e-17);Wnt signaling pathway - Homo sapiens (human)(3.67904895044796e-07);Pathogenic…	Focal adhesion - Homo sapiens (human)	5.60841e-21	2	22	255,165,0	ellipse	4.42971e-06
SNW1	SNW domain-containing protein 1	Q13573	9606	nucleus	nucleus	cellular response to retinoic acid(0.0481498620825031);intrinsic apoptotic signaling pathway in response to DNA damage by p53 class mediator(2.91430153548412e-12);mRNA splicing, via spliceosome(1.63521784560617e-18);negative regulation of transcription from RNA polymerase II promoter(1.81212858881878e-40);Notch signaling pathway(5.0999919682248e-24);positive regulation by host of viral transcript…	modulation by virus of host morphology or physiology	1.20997e-74				13	33	255,165,0	ellipse	6.95346e-08
SP1	Transcription factor Sp1	P08047	9606	cytoplasm;nucleus	nucleus	definitive hemopoiesis(0.115134653389736);embryonic camera-type eye morphogenesis(0.026051576489386);embryonic placenta development(0.00489083155028321);embryonic process involved in female pregnancy(0.00410759685367295);embryonic skeletal system development(0.0313809826878837);enucleate erythrocyte differentiation(0.00642719599165188);liver development(0.000121635329484953);lung development(2.68…	modulation by virus of host morphology or physiology	1.20997e-74	TGF-beta signaling pathway - Homo sapiens (human)(6.43625229642521e-12)	TGF-beta signaling pathway - Homo sapiens (human)	6.43625e-12	3	23	255,165,0	ellipse	2.0389e-18
SRC	Proto-oncogene tyrosine-protein kinase Src	P12931	9606	plasma membrane;cytoplasm;cytosol;endosome;lysosome;mitochondrion;nucleus	plasma membrane	axon guidance(2.87619439049195e-28);bone resorption(6.91677653440882e-05);branching involved in mammary gland duct morphogenesis(0.00191420509090935);cell adhesion(0.00673512209710323);cell cycle(1.00491396230024e-13);cellular membrane organization(2.29710871073062e-12);cellular response to progesterone stimulus(0.00421493370551291);epidermal growth factor receptor signaling pathway(1.72787362701…	modulation by virus of host morphology or physiology	1.20997e-74	Epithelial cell signaling in Helicobacter pylori infection - Homo sapiens (human)(3.03753755643695e-11);ErbB signaling pathway - Homo sapiens (human)(3.3794688460668e-15);GnRH signaling pathway - Homo sapiens (human)(4.26409764168713e-11);VEGF signaling pathway - Homo sapiens (human)(1.74433111304731e-12);Gap junction - Homo sapiens (human)(6.16643139783321e-10);Adherens junction - Homo sapiens (…	Focal adhesion - Homo sapiens (human)	5.60841e-21	5	25	255,165,0	ellipse	2.1429e-39
SUV39H1	Histone-lysine N-methyltransferase SUV39H1	O43463	9606	nucleus	nucleus	cell cycle(1.00491396230024e-13);cell differentiation(1.97848613682762e-05);chromatin silencing at rDNA(0.00112234134971005);rRNA processing(1.23565954439898e-06);transcription, DNA-dependent(6.80993666264066e-34);modulation by virus of host morphology or physiology(1.20997465423517e-74)	modulation by virus of host morphology or physiology	1.20997e-74				3	23	255,165,0	ellipse	1.35028e-12
TBK1	Serine/threonine-protein kinase TBK1	Q9UHD2	9606	cytosol;endosome	endosome	defense response to Gram-positive bacterium(0.258804601301209);defense response to virus(0.0176714801640066);I-kappaB kinase/NF-kappaB cascade(1.69459881576898e-16);inflammatory response(1.38368088194987e-06);innate immune response(3.99052023008877e-24);negative regulation of gene expression(0.000107555905075088);negative regulation of type I interferon production(8.74851239664632e-11);positive r…	modulation by virus of host morphology or physiology	1.20997e-74				2	22	255,165,0	ellipse	0.000458813
TBP	TATA-box-binding protein	P20226	9606	cytoplasm;nucleus	nucleus	cell death(2.02928642129388e-06);positive regulation of transcription, DNA-dependent(4.63825241811824e-24);spermatogenesis(7.5743632283117e-08);transcription elongation from RNA polymerase II promoter(2.19156308037189e-14);transcription from RNA polymerase III promoter(0.00560350724839799);transcription initiation from RNA polymerase II promoter(8.07439520440606e-40);viral process(1.6915807659812…	modulation by virus of host morphology or physiology	1.20997e-74	Basal transcription factors - Homo sapiens (human)(0.000121319725401454)	Basal transcription factors - Homo sapiens (human)	0.00012132	3	23	255,165,0	ellipse	0.0084286
TNFRSF14	Tumor necrosis factor receptor superfamily member 14	Q92956	9606	plasma membrane	plasma membrane	immune response(8.1009074232241e-25);negative regulation of alpha-beta T cell proliferation(0.0444497428575467);positive regulation of peptidyl-tyrosine phosphorylation(0.000309858749184244);T cell costimulation(3.83438662226196e-16);modulation by virus of host morphology or physiology(1.20997465423517e-74)	modulation by virus of host morphology or physiology	1.20997e-74	Cytokine-cytokine receptor interaction - Homo sapiens (human)(0.0479491368187061)	Cytokine-cytokine receptor interaction - Homo sapiens (human)	0.0479491	4	24	255,165,0	ellipse	2.58464e-14
TNPO1	Transportin-1	Q92973	9606	cytosol;nucleus	cytosol	gene expression(1.56963288277759e-23);mRNA metabolic process(3.77612818559536e-20);protein import into nucleus, translocation(5.2244805390914e-06);modulation by virus of host morphology or physiology(1.20997465423517e-74)	modulation by virus of host morphology or physiology	1.20997e-74				3	23	255,165,0	ellipse	7.63664e-17
TP53	Cellular tumor antigen p53	P04637	9606	cytoplasm;cytosol;endoplasmic reticulum;mitochondrion;nucleus	mitochondrion	B cell lineage commitment(0.0077533809540387);base-excision repair(0.262396712769905);blood coagulation(4.43544334127005e-08);cell cycle arrest(6.62599393011651e-26);cell differentiation(1.97848613682762e-05);cell proliferation(1.005875271029e-31);cellular protein localization(0.000534071574321385);cellular response to drug(0.030599999911346);cellular response to glucose starvation(0.000244077576…	modulation by virus of host morphology or physiology	1.20997e-74	Amyotrophic lateral sclerosis (ALS) - Homo sapiens (human)(0.000630135057043458);Apoptosis - Homo sapiens (human)(9.7493650807412e-10);Melanoma - Homo sapiens (human)(1.03466486600176e-17);Glioma - Homo sapiens (human)(2.23061576407951e-18);Small cell lung cancer - Homo sapiens (human)(1.68434994436881e-13);Basal cell carcinoma - Homo sapiens (human)(0.0146511046217905);Colorectal cancer - Homo s…	Cell cycle - Homo sapiens (human)	5.62482e-35	7	27	255,165,0	ellipse	4.34552e-43
UBE2I	SUMO-conjugating enzyme UBC9	P63279	9606	cytoplasm	cytoplasm	cell division(1.13109761717626e-41);chromosome segregation(6.46854836128873e-18);mitosis(7.52079537263839e-22);negative regulation of transcription from RNA polymerase II promoter(1.81212858881878e-40);positive regulation of intracellular steroid hormone receptor signaling pathway(0.0125386063906373);positive regulation of sequence-specific DNA binding transcription factor activity(1.802236953512…	modulation by virus of host morphology or physiology	1.20997e-74	Ubiquitin mediated proteolysis - Homo sapiens (human)(1.66006700224296e-24)	Ubiquitin mediated proteolysis - Homo sapiens (human)	1.66007e-24	3	23	255,165,0	ellipse	3.83978e-27
UBE3A	Ubiquitin-protein ligase E3A	Q05086	9606	cytoplasm;cytosol;nucleus	nucleus	androgen receptor signaling pathway(1.14790160427337e-14);brain development(5.6829767935711e-05);ovarian follicle development(0.00739950487679973);positive regulation of phosphatidylinositol 3-kinase cascade(0.00261630580762833);positive regulation of transcription from RNA polymerase II promoter(1.9031532675386e-48);prostate gland growth(0.0052103250651259);protein K48-linked ubiquitination(3.27…	modulation by virus of host morphology or physiology	1.20997e-74	Ubiquitin mediated proteolysis - Homo sapiens (human)(1.66006700224296e-24)	Ubiquitin mediated proteolysis - Homo sapiens (human)	1.66007e-24	2	22	255,165,0	ellipse	0.000458813
USP7	Ubiquitin carboxyl-terminal hydrolase 7	Q93009	9606	cytosol;nucleus	cytosol	maintenance of DNA methylation(0.000619967359289918);multicellular organismal development(0.0010607249721102);negative regulation of NF-kappaB transcription factor activity(3.9977534225076e-09);protein deubiquitination(1.13225255052335e-05);transcription-coupled nucleotide-excision repair(1.64541931715911e-09);ubiquitin-dependent protein catabolic process(2.07014566256907e-14);modulation by virus…	modulation by virus of host morphology or physiology	1.20997e-74				4	24	255,165,0	ellipse	0.00511229
VCAM1	Vascular cell adhesion protein 1	P19320	9606	plasma membrane;extracellular	extracellular	acute inflammatory response(0.121533163216661);aging(9.83843271353173e-06);B cell differentiation(1.29714750415216e-06);cellular response to glucose stimulus(0.0395127981803815);chorio-allantoic fusion(0.00312396824279448);chronic inflammatory response(0.00253688932863643);heart development(6.11665124403941e-06);heterophilic cell-cell adhesion(0.0253176070324455);interferon-gamma-mediated signali…	modulation by virus of host morphology or physiology	1.20997e-74				12	32	255,165,0	ellipse	4.0503e-15
VIM	Vimentin	P08670	9606	cytosol;cytoplasm;peroxisome	peroxisome	astrocyte development(0.000771703408882267);Bergmann glial cell differentiation(0.0166477911871205);cellular component disassembly involved in execution phase of apoptosis(3.07184753797194e-10);intermediate filament organization(0.0633051409168827);lens fiber cell development(0.0520903085912354);muscle filament sliding(7.43577277261808e-07);negative regulation of neuron projection development(0.0…	modulation by virus of host morphology or physiology	1.20997e-74				2	22	255,165,0	ellipse	2.04904e-26
WAPAL	Wings apart-like protein homolog	Q7Z5K2	9606	cytoplasm;nucleus	cytoplasm	cell division(1.13109761717626e-41);mitosis(7.52079537263839e-22);negative regulation of chromatin binding(0.0287673881801265);negative regulation of DNA replication(7.45007516168028e-05);negative regulation of sister chromatid cohesion(0.00839439465790927);protein localization to chromatin(7.45111494094942e-08);regulation of cohesin localization to chromatin(0.000105526000593931);response to tox…	modulation by virus of host morphology or physiology	1.20997e-74				2	22	255,165,0	ellipse	6.53089e-32
YWHAE	14-3-3 protein epsilon	P62258	9606	cytosol;mitochondrion	mitochondrion	apoptotic process(2.22139744457101e-48);cerebral cortex development(0.245596909199306);G2/M transition of mitotic cell cycle(3.10495652369023e-27);hippo signaling cascade(2.00004141971995e-05);hippocampus development(0.000512214327083251);negative regulation of protein dephosphorylation(0.000175137793201374);neurotrophin TRK receptor signaling pathway(1.62310319868226e-57);neuron migration(0.0001…	modulation by virus of host morphology or physiology	1.20997e-74	Cell cycle - Homo sapiens (human)(5.62481718379795e-35)	Cell cycle - Homo sapiens (human)	5.62482e-35	3	23	255,165,0	ellipse	1.17325e-32
AATF	Protein AATF	Q9NY61	9606	centrosome;cytoplasm;golgi apparatus;nucleus	golgi apparatus	apoptotic process(2.22139744457101e-48);cell adhesion(0.00673512209710323);embryonic cleavage(0.00226452709143716);negative regulation of amyloid precursor protein biosynthetic process(0.0125386063906373);negative regulation of apoptotic process(9.19184462868228e-49);negative regulation of superoxide anion generation(0.00421493370551291);neurotrophin TRK receptor signaling pathway(1.6231031986822…	neurotrophin TRK receptor signaling pathway	1.6231e-57				2	22	255,165,0	ellipse	1.44075e-10
AKT1	RAC-alpha serine/threonine-protein kinase	P31749	9606	cytosol;cytoplasm;nucleus;plasma membrane	plasma membrane	activation-induced cell death of T cells(0.000619967359289918);aging(9.83843271353173e-06);anagen(0.000358369549917946);apoptotic mitochondrial changes(0.000138069518815224);cell projection organization(0.111891565613863);cell proliferation(1.005875271029e-31);cellular response to epidermal growth factor stimulus(0.000391401641260427);cellular response to hypoxia(3.32003182859844e-09);endocrine p…	neurotrophin TRK receptor signaling pathway	1.6231e-57				5	25	255,165,0	ellipse	0.000181701
AP2B1	AP-2 complex subunit beta	P63010	9606	cytosol;plasma membrane	plasma membrane	antigen processing and presentation of exogenous peptide antigen via MHC class II(6.37029091641238e-07);axon guidance(2.87619439049195e-28);clathrin coat assembly(0.0077533809540387);epidermal growth factor receptor signaling pathway(1.7278736270195e-39);intracellular protein transport(0.00199983762189854);negative regulation of epidermal growth factor receptor signaling pathway(5.11437861859165e…	neurotrophin TRK receptor signaling pathway	1.6231e-57				3	23	255,165,0	ellipse	1.6753e-08
ARHGEF6	Rho guanine nucleotide exchange factor 6	Q15052	9606	cytosol	cytosol	apoptotic process(2.22139744457101e-48);cell junction assembly(3.29376947601002e-08);JNK cascade(4.89863425133394e-08);lamellipodium assembly(0.211480150304564);neurotrophin TRK receptor signaling pathway(1.62310319868226e-57);regulation of Rho protein signal transduction(0.257865270565196);regulation of small GTPase mediated signal transduction(5.80676210425844e-05);small GTPase mediated signal …	neurotrophin TRK receptor signaling pathway	1.6231e-57	Regulation of actin cytoskeleton - Homo sapiens (human)(1.82476535184142e-17);Pancreatic cancer - Homo sapiens (human)(3.85294138836758e-24)	Pancreatic cancer - Homo sapiens (human)	3.85294e-24	2	22	255,165,0	ellipse	5.27123e-14
BRAF	Serine/threonine-protein kinase B-raf	P15056	9606	cytosol;nucleus;plasma membrane	plasma membrane	activation of MAPKK activity(2.19156308037189e-14);cellular response to calcium ion(0.0158636491735167);fibroblast growth factor receptor signaling pathway(1.90893801103115e-39);negative regulation of apoptotic process(9.19184462868228e-49);neurotrophin TRK receptor signaling pathway(1.62310319868226e-57);organ morphogenesis(1.15439313537384e-05);positive regulation of ERK1 and ERK2 cascade(4.202…	neurotrophin TRK receptor signaling pathway	1.6231e-57				2	22	255,165,0	ellipse	0.000145729
CALM1	Calmodulin	P62158	9606	centrosome;cytosol;extracellular;nucleus;plasma membrane;cytoplasm	extracellular	activation of phospholipase C activity(0.000154358583731531);detection of calcium ion(0.0482865665082854);epidermal growth factor receptor signaling pathway(1.7278736270195e-39);fibroblast growth factor receptor signaling pathway(1.90893801103115e-39);G-protein coupled receptor signaling pathway(0.0183081080031966);glucose metabolic process(2.02629826208912e-05);glycogen catabolic process(0.08135…	neurotrophin TRK receptor signaling pathway	1.6231e-57				3	23	255,165,0	ellipse	1.07272e-31
CASP3	Caspase-3	P42574	9606	cytosol;mitochondrion;nucleus;plasma membrane	plasma membrane	activation of cysteine-type endopeptidase activity involved in apoptotic process by cytochrome c(0.0669786463377583);apoptotic DNA fragmentation(0.00968356040142148);apoptotic signaling pathway(0.00410759685367295);B cell homeostasis(4.275556317894e-05);cell fate commitment(0.00319982386515838);cellular response to organic substance(0.0134766095592761);extrinsic apoptotic signaling pathway via de…	neurotrophin TRK receptor signaling pathway	1.6231e-57				2	22	255,165,0	ellipse	7.76171e-12
CDK1	Cyclin-dependent kinase 1	P06493	9606	cytosol;microtubule organising centre;mitochondrion;nucleus;cytoplasm	mitochondrion	activation of MAPK activity(2.03987080372397e-10);activation of MAPKK activity(2.19156308037189e-14);anaphase-promoting complex-dependent proteasomal ubiquitin-dependent protein catabolic process(4.21099421390093e-23);apoptotic process(2.22139744457101e-48);axon guidance(2.87619439049195e-28);cell aging(5.96887351893128e-07);cell cycle checkpoint(5.64017151827708e-13);cell division(1.131097617176…	neurotrophin TRK receptor signaling pathway	1.6231e-57				7	27	255,165,0	ellipse	7.09061e-05
CHUK	Inhibitor of nuclear factor kappa-B kinase subunit alpha	O15111	9606	plasma membrane;cytosol;nucleus	plasma membrane	anatomical structure morphogenesis(0.000254620123621699);epidermal growth factor receptor signaling pathway(1.7278736270195e-39);fibroblast growth factor receptor signaling pathway(1.90893801103115e-39);inflammatory response(1.38368088194987e-06);innate immune response(3.99052023008877e-24);lactation(0.0655795300616672);mammary gland alveolus development(0.00505068928205174);mammary gland epithel…	neurotrophin TRK receptor signaling pathway	1.6231e-57	Acute myeloid leukemia - Homo sapiens (human)(2.11603582016295e-15);Epithelial cell signaling in Helicobacter pylori infection - Homo sapiens (human)(3.03753755643695e-11);Apoptosis - Homo sapiens (human)(9.7493650807412e-10);Small cell lung cancer - Homo sapiens (human)(1.68434994436881e-13);Toll-like receptor signaling pathway - Homo sapiens (human)(1.0885619492506e-09);Adipocytokine signaling …	MAPK signaling pathway - Homo sapiens (human)	7.32653e-25	3	23	255,165,0	ellipse	0.018361
CLTC	Clathrin heavy chain 1	Q00610	9606	plasma membrane;golgi apparatus;cytosol;mitochondrion;cytoplasm	plasma membrane	antigen processing and presentation of exogenous peptide antigen via MHC class II(6.37029091641238e-07);axon guidance(2.87619439049195e-28);cellular membrane organization(2.29710871073062e-12);epidermal growth factor receptor signaling pathway(1.7278736270195e-39);intracellular protein transport(0.00199983762189854);mitosis(7.52079537263839e-22);negative regulation of epidermal growth factor rece…	neurotrophin TRK receptor signaling pathway	1.6231e-57	Huntington_s disease - Homo sapiens (human)(0.000156239043690643)	Huntington_s disease - Homo sapiens (human)	0.000156239	2	22	255,165,0	ellipse	8.25294e-10
FOXO1	Forkhead box protein O1	Q12778	9606	cytosol;mitochondrion	mitochondrion	apoptotic process(2.22139744457101e-48);blood vessel development(0.0044289044212957);cellular glucose homeostasis(0.0558611792440484);cellular response to cold(1.77363765582752e-05);cellular response to nitric oxide(0.000261603026539136);cellular response to starvation(2.4555434710983e-05);embryo development(3.3491345068076e-05);endocrine pancreas development(0.0203898687933573);epidermal growth …	neurotrophin TRK receptor signaling pathway	1.6231e-57	Insulin signaling pathway - Homo sapiens (human)(3.74161612915939e-14);Prostate cancer - Homo sapiens (human)(3.25938482909074e-24)	Prostate cancer - Homo sapiens (human)	3.25938e-24	2	22	255,165,0	ellipse	5.97157e-07
FOXO3	Forkhead box protein O3	O43524	9606	cytosol;nucleus	nucleus	antral ovarian follicle growth(0.00132083075644314);apoptotic process(2.22139744457101e-48);DNA damage response, signal transduction by p53 class mediator(0.00112234134971005);embryo development(3.3491345068076e-05);epidermal growth factor receptor signaling pathway(1.7278736270195e-39);fibroblast growth factor receptor signaling pathway(1.90893801103115e-39);glucose homeostasis(0.000319906460741…	neurotrophin TRK receptor signaling pathway	1.6231e-57	Non-small cell lung cancer - Homo sapiens (human)(1.39573176392313e-17);Endometrial cancer - Homo sapiens (human)(5.22658164008315e-18)	Endometrial cancer - Homo sapiens (human)	5.22658e-18	2	22	255,165,0	ellipse	0.00853667
FOXO4	Forkhead box protein O4	P98177	9606	cytosol;nucleus	nucleus	cell cycle arrest(6.62599393011651e-26);embryo development(3.3491345068076e-05);epidermal growth factor receptor signaling pathway(1.7278736270195e-39);fibroblast growth factor receptor signaling pathway(1.90893801103115e-39);G1 phase of mitotic cell cycle(2.69300382925997e-30);insulin receptor signaling pathway(2.29327736975879e-25);mitotic G2 DNA damage checkpoint(0.00112234134971005);muscle or…	neurotrophin TRK receptor signaling pathway	1.6231e-57				2	22	255,165,0	ellipse	4.23063e-41
GSK3B	Glycogen synthase kinase-3 beta	P49841	9606	cytoplasm;centrosome;cytosol;nucleus;plasma membrane	plasma membrane	axon guidance(2.87619439049195e-28);canonical Wnt receptor signaling pathway(0.000192460498172042);canonical Wnt receptor signaling pathway involved in positive regulation of apoptotic process(0.00421493370551291);cell migration(3.84881585665044e-06);circadian rhythm(0.0136142353757412);epidermal growth factor receptor signaling pathway(1.7278736270195e-39);epithelial to mesenchymal transition(2.…	neurotrophin TRK receptor signaling pathway	1.6231e-57	Hedgehog signaling pathway - Homo sapiens (human)(0.168681354207928);ErbB signaling pathway - Homo sapiens (human)(3.3794688460668e-15);Alzheimer_s disease - Homo sapiens (human)(1.49584065510881e-07);Insulin signaling pathway - Homo sapiens (human)(3.74161612915939e-14);Basal cell carcinoma - Homo sapiens (human)(0.0146511046217905);Melanogenesis - Homo sapiens (human)(0.000376350188753484);Colo…	Cell cycle - Homo sapiens (human)	5.62482e-35	6	26	255,165,0	ellipse	0.00409744
HDAC2	Histone deacetylase 2	Q92769	9606	cytoplasm;nucleus	nucleus	blood coagulation(4.43544334127005e-08);chromatin remodeling(7.97130109728822e-10);dendrite development(0.000342742461622941);embryonic digit morphogenesis(0.00047038538103967);epidermal cell differentiation(0.00200654251970537);eyelid development in camera-type eye(0.00410759685367295);fungiform papilla formation(4.7772154477971e-05);hair follicle placode formation(2.55518250896338e-06);hippocam…	neurotrophin TRK receptor signaling pathway	1.6231e-57	Cell cycle - Homo sapiens (human)(5.62481718379795e-35);Notch signaling pathway - Homo sapiens (human)(0.000297740395827238);Chronic myeloid leukemia - Homo sapiens (human)(5.43589064217593e-24)	Cell cycle - Homo sapiens (human)	5.62482e-35	6	26	255,165,0	ellipse	2.87459e-12
HDAC3	Histone deacetylase 3	O15379	9606	cytoplasm;nucleus	nucleus	cellular lipid metabolic process(1.29207223991302e-05);circadian regulation of gene expression(0.105316775217699);histone H3 deacetylation(2.71947151264043e-13);histone H4 deacetylation(3.6566404379151e-12);negative regulation of apoptotic process(9.19184462868228e-49);negative regulation of cell cycle(3.58674913342903e-05);negative regulation of JNK cascade(0.0077533809540387);negative regulatio…	neurotrophin TRK receptor signaling pathway	1.6231e-57				4	24	255,165,0	ellipse	2.49308e-10
MAGED1	Melanoma-associated antigen D1	Q9Y5V3	9606	cytoplasm;plasma membrane	plasma membrane	apoptotic process(2.22139744457101e-48);negative regulation of epithelial cell proliferation(4.29781704452745e-10);negative regulation of transcription, DNA-dependent(1.32155628147796e-18);neurotrophin TRK receptor signaling pathway(1.62310319868226e-57);positive regulation of apoptotic process(3.96599419153012e-16);positive regulation of branching involved in ureteric bud morphogenesis(0.1309145…	neurotrophin TRK receptor signaling pathway	1.6231e-57				9	29	255,165,0	ellipse	2.55206e-196
MAPK14	Mitogen-activated protein kinase 14	Q16539	9606	cytosol;mitochondrion;nucleus;cytoplasm	mitochondrion	3_-UTR-mediated mRNA stabilization(0.000939230446470268);angiogenesis(3.63468657327673e-07);apoptotic process(2.22139744457101e-48);cell morphogenesis(0.0243012017069565);cellular component movement(5.50830219781487e-06);cellular response to ionizing radiation(8.01237960526408e-05);cellular response to vascular endothelial growth factor stimulus(0.0287673881801265);chemotaxis(0.140569617638707);c…	neurotrophin TRK receptor signaling pathway	1.6231e-57	Fc epsilon RI signaling pathway - Homo sapiens (human)(9.51910833971694e-11);Epithelial cell signaling in Helicobacter pylori infection - Homo sapiens (human)(3.03753755643695e-11);Amyotrophic lateral sclerosis (ALS) - Homo sapiens (human)(0.000630135057043458);Leukocyte transendothelial migration - Homo sapiens (human)(1.06575902678168e-10);Toll-like receptor signaling pathway - Homo sapiens (hu…	MAPK signaling pathway - Homo sapiens (human)	7.32653e-25	2	22	255,165,0	ellipse	1.15854e-16
MTOR	Serine/threonine-protein kinase mTOR	P42345	9606	endoplasmic reticulum;golgi apparatus;lysosome;mitochondrion;cytosol	mitochondrion	cell growth(6.75112595900482e-07);cellular response to hypoxia(3.32003182859844e-09);cellular response to nutrient levels(0.00112234134971005);epidermal growth factor receptor signaling pathway(1.7278736270195e-39);fibroblast growth factor receptor signaling pathway(1.90893801103115e-39);germ cell development(0.000556570482007864);insulin receptor signaling pathway(2.29327736975879e-25);negative …	neurotrophin TRK receptor signaling pathway	1.6231e-57				4	24	255,165,0	ellipse	2.21826e-09
NFKB1	Nuclear factor NF-kappa-B p105 subunit	P19838	9606	cytosol;mitochondrion;nucleus	mitochondrion	apoptotic process(2.22139744457101e-48);cellular response to interleukin-1(0.0140590241935914);cellular response to mechanical stimulus(0.000412207487427194);inflammatory response(1.38368088194987e-06);innate immune response(3.99052023008877e-24);membrane protein intracellular domain proteolysis(6.75054325059289e-05);MyD88-dependent toll-like receptor signaling pathway(1.57391737296348e-16);negat…	neurotrophin TRK receptor signaling pathway	1.6231e-57	Acute myeloid leukemia - Homo sapiens (human)(2.11603582016295e-15);Epithelial cell signaling in Helicobacter pylori infection - Homo sapiens (human)(3.03753755643695e-11);Apoptosis - Homo sapiens (human)(9.7493650807412e-10);Small cell lung cancer - Homo sapiens (human)(1.68434994436881e-13);Toll-like receptor signaling pathway - Homo sapiens (human)(1.0885619492506e-09);Adipocytokine signaling …	MAPK signaling pathway - Homo sapiens (human)	7.32653e-25	4	24	255,165,0	ellipse	4.92025e-05
NRAS	GTPase NRas	P01111	9606	golgi apparatus;plasma membrane	plasma membrane	actin cytoskeleton organization(7.17104142319119e-05);activation of MAPKK activity(2.19156308037189e-14);axon guidance(2.87619439049195e-28);blood coagulation(4.43544334127005e-08);epidermal growth factor receptor signaling pathway(1.7278736270195e-39);fibroblast growth factor receptor signaling pathway(1.90893801103115e-39);insulin receptor signaling pathway(2.29327736975879e-25);leukocyte migra…	neurotrophin TRK receptor signaling pathway	1.6231e-57	Acute myeloid leukemia - Homo sapiens (human)(2.11603582016295e-15);Fc epsilon RI signaling pathway - Homo sapiens (human)(9.51910833971694e-11);ErbB signaling pathway - Homo sapiens (human)(3.3794688460668e-15);Melanoma - Homo sapiens (human)(1.03466486600176e-17);Long-term potentiation - Homo sapiens (human)(8.01237960526408e-05);Glioma - Homo sapiens (human)(2.23061576407951e-18);Insulin signa…	MAPK signaling pathway - Homo sapiens (human)	7.32653e-25	2	22	255,165,0	ellipse	4.28884e-20
PIK3CA	Phosphatidylinositol 4,5-bisphosphate 3-kinase catalytic subunit alpha isoform	P42336	9606	plasma membrane	plasma membrane	angiogenesis(3.63468657327673e-07);cardiac muscle contraction(0.035376678426949);endothelial cell migration(0.00119860056982242);epidermal growth factor receptor signaling pathway(1.7278736270195e-39);fibroblast growth factor receptor signaling pathway(1.90893801103115e-39);glucose metabolic process(2.02629826208912e-05);hypomethylation of CpG island(0.0207221700872999);insulin receptor signaling…	neurotrophin TRK receptor signaling pathway	1.6231e-57	mTOR signaling pathway - Homo sapiens (human)(1.13225255052335e-05);Acute myeloid leukemia - Homo sapiens (human)(2.11603582016295e-15);Fc epsilon RI signaling pathway - Homo sapiens (human)(9.51910833971694e-11);ErbB signaling pathway - Homo sapiens (human)(3.3794688460668e-15);Apoptosis - Homo sapiens (human)(9.7493650807412e-10);Melanoma - Homo sapiens (human)(1.03466486600176e-17);Leukocyte t…	Prostate cancer - Homo sapiens (human)	3.25938e-24	2	22	255,165,0	ellipse	0.027922
PRKCI	Protein kinase C iota type	P41743	9606	plasma membrane;cytosol;endosome;nucleus	plasma membrane	actin filament organization(0.00200649853755713);cell migration(3.84881585665044e-06);cellular membrane organization(2.29710871073062e-12);cellular response to insulin stimulus(0.000556570482007864);cytoskeleton organization(0.00608589906757466);establishment of apical/basal cell polarity(0.0125386063906373);establishment or maintenance of epithelial cell apical/basal polarity(0.00093923044647026…	neurotrophin TRK receptor signaling pathway	1.6231e-57	Insulin signaling pathway - Homo sapiens (human)(3.74161612915939e-14);Tight junction - Homo sapiens (human)(1.56959633866618e-19)	Tight junction - Homo sapiens (human)	1.5696e-19	3	23	255,165,0	ellipse	5.90436e-07
PSEN1	Presenilin-1	P49768	9606	plasma membrane;cytoplasm;centrosome;endoplasmic reticulum;golgi apparatus;lysosome;mitochondrion;nucleus	plasma membrane	activation of MAPKK activity(2.19156308037189e-14);amyloid precursor protein catabolic process(0.00153449505233276);anagen(0.000358369549917946);apoptotic process(2.22139744457101e-48);autophagic vacuole assembly(8.43311034329447e-07);beta-amyloid metabolic process(0.0052103250651259);blood vessel development(0.0044289044212957);brain morphogenesis(0.151820716787376);Cajal-Retzius cell differenti…	neurotrophin TRK receptor signaling pathway	1.6231e-57				2	22	255,165,0	ellipse	0.00105835
RAF1	RAF proto-oncogene serine/threonine-protein kinase	P04049	9606	cytosol;mitochondrion;nucleus;plasma membrane	plasma membrane	activation of adenylate cyclase activity(0.00918417676445891);activation of MAPKK activity(2.19156308037189e-14);axon guidance(2.87619439049195e-28);cell proliferation(1.005875271029e-31);cytoskeleton organization(0.00608589906757466);epidermal growth factor receptor signaling pathway(1.7278736270195e-39);fibroblast growth factor receptor signaling pathway(1.90893801103115e-39);heart development(…	neurotrophin TRK receptor signaling pathway	1.6231e-57	Acute myeloid leukemia - Homo sapiens (human)(2.11603582016295e-15);Fc epsilon RI signaling pathway - Homo sapiens (human)(9.51910833971694e-11);ErbB signaling pathway - Homo sapiens (human)(3.3794688460668e-15);Melanoma - Homo sapiens (human)(1.03466486600176e-17);Long-term potentiation - Homo sapiens (human)(8.01237960526408e-05);Glioma - Homo sapiens (human)(2.23061576407951e-18);Insulin signa…	MAPK signaling pathway - Homo sapiens (human)	7.32653e-25	3	23	255,165,0	ellipse	0.01521
RICTOR	Rapamycin-insensitive companion of mTOR	Q6R327	9606	cytosol	cytosol	actin cytoskeleton reorganization(1.20609844063765e-06);embryo development(3.3491345068076e-05);epidermal growth factor receptor signaling pathway(1.7278736270195e-39);fibroblast growth factor receptor signaling pathway(1.90893801103115e-39);neurotrophin TRK receptor signaling pathway(1.62310319868226e-57);phosphatidylinositol-mediated signaling(4.0634961771413e-15);positive regulation of actin f…	neurotrophin TRK receptor signaling pathway	1.6231e-57				3	23	255,165,0	ellipse	1.11693e-17
RPS27A	Ubiquitin-40S ribosomal protein S27a	P62979	9606	cytosol;endosome;nucleus;plasma membrane	plasma membrane	activation of MAPK activity(2.03987080372397e-10);anaphase-promoting complex-dependent proteasomal ubiquitin-dependent protein catabolic process(4.21099421390093e-23);antigen processing and presentation of exogenous peptide antigen via MHC class I, TAP-dependent(6.86740904226574e-08);apoptotic process(2.22139744457101e-48);cellular membrane organization(2.29710871073062e-12);cytokine-mediated sig…	neurotrophin TRK receptor signaling pathway	1.6231e-57				4	24	255,165,0	ellipse	0.000281578
SHC1	SHC-transforming protein 1	P29353	9606	cytosol;mitochondrion	mitochondrion	actin cytoskeleton reorganization(1.20609844063765e-06);activation of MAPK activity(2.03987080372397e-10);activation of signaling protein activity involved in unfolded protein response(3.21753610170018e-07);angiogenesis(3.63468657327673e-07);cell-cell adhesion(0.000501484559467538);epidermal growth factor receptor signaling pathway(1.7278736270195e-39);fibroblast growth factor receptor signaling …	neurotrophin TRK receptor signaling pathway	1.6231e-57				3	23	255,165,0	ellipse	7.8967e-14
SQSTM1	Sequestosome-1	Q13501	9606	vacuole;cytoplasm;cytosol;endoplasmic reticulum;endosome;lysosome;nucleus	endoplasmic reticulum	apoptotic process(2.22139744457101e-48);cell differentiation(1.97848613682762e-05);endosomal transport(1.20612535556895e-05);intracellular signal transduction(0.00357733504395241);macroautophagy(0.000105526000593931);neurotrophin TRK receptor signaling pathway(1.62310319868226e-57);positive regulation of protein phosphorylation(0.000342742461622941);positive regulation of transcription from RNA p…	neurotrophin TRK receptor signaling pathway	1.6231e-57				6	26	255,165,0	ellipse	0.0253434
TRAF6	TNF receptor-associated factor 6	Q9Y4K3	9606	plasma membrane;cytoplasm;cytosol;endosome;nucleus	plasma membrane	activation of MAPK activity(2.03987080372397e-10);activation of NF-kappaB-inducing kinase activity(3.27439510413498e-05);antigen processing and presentation of exogenous peptide antigen via MHC class II(6.37029091641238e-07);apoptotic process(2.22139744457101e-48);bone resorption(6.91677653440882e-05);cell development(0.101984689709936);I-kappaB kinase/NF-kappaB cascade(1.69459881576898e-16);inna…	neurotrophin TRK receptor signaling pathway	1.6231e-57				10	30	255,165,0	ellipse	8.2413e-07
UBA52	Ubiquitin-60S ribosomal protein L40	P62987	9606	cytosol;endosome;nucleus;plasma membrane;cytoplasm	plasma membrane	activation of MAPK activity(2.03987080372397e-10);anaphase-promoting complex-dependent proteasomal ubiquitin-dependent protein catabolic process(4.21099421390093e-23);antigen processing and presentation of exogenous peptide antigen via MHC class I, TAP-dependent(6.86740904226574e-08);apoptotic process(2.22139744457101e-48);cellular membrane organization(2.29710871073062e-12);cytokine-mediated sig…	neurotrophin TRK receptor signaling pathway	1.6231e-57				4	24	255,165,0	ellipse	3.82043e-10
UBB	Polyubiquitin-B	P0CG47	9606	cytosol;endosome;nucleus;plasma membrane	plasma membrane	activation of MAPK activity(2.03987080372397e-10);anaphase-promoting complex-dependent proteasomal ubiquitin-dependent protein catabolic process(4.21099421390093e-23);antigen processing and presentation of exogenous peptide antigen via MHC class I, TAP-dependent(6.86740904226574e-08);apoptotic process(2.22139744457101e-48);cellular membrane organization(2.29710871073062e-12);cytokine-mediated sig…	neurotrophin TRK receptor signaling pathway	1.6231e-57				7	27	255,165,0	ellipse	5.37447e-10
YWHAB	14-3-3 protein beta/alpha	P31946	9606	cytosol;cytoplasm;nucleus	nucleus	activation of MAPKK activity(2.19156308037189e-14);apoptotic process(2.22139744457101e-48);axon guidance(2.87619439049195e-28);cytoplasmic sequestering of protein(5.29855962265973e-05);epidermal growth factor receptor signaling pathway(1.7278736270195e-39);fibroblast growth factor receptor signaling pathway(1.90893801103115e-39);gene expression(1.56963288277759e-23);hippo signaling cascade(2.0000…	neurotrophin TRK receptor signaling pathway	1.6231e-57				2	22	255,165,0	ellipse	2.11562e-27
PCID2	PCI domain-containing protein 2	Q5JVF3	9606	NOT DEFINED		negative regulation of apoptotic process(9.19184462868228e-49);negative regulation of cysteine-type endopeptidase activity(0.0125386063906373);positive regulation of B cell differentiation(0.00410759685367295);positive regulation of mitotic cell cycle spindle assembly checkpoint(0.0166477911871205);positive regulation of transcription, DNA-dependent(4.63825241811824e-24);regulation of mRNA stabil…	negative regulation of apoptotic process	9.19184e-49				6	26	102,255,102	ellipse	0
RPS6KB1	Ribosomal protein S6 kinase beta-1	P23443	9606	cytoplasm;cytosol;mitochondrion;nucleus	mitochondrion	aging(9.83843271353173e-06);apoptotic process(2.22139744457101e-48);cell migration(3.84881585665044e-06);cellular response to growth factor stimulus(7.76095107913121e-08);G1/S transition of mitotic cell cycle(2.16239240766848e-40);germ cell development(0.000556570482007864);insulin receptor signaling pathway(2.29327736975879e-25);long-term memory(0.0016529360363682);negative regulation of apoptot…	negative regulation of apoptotic process	9.19184e-49	mTOR signaling pathway - Homo sapiens (human)(1.13225255052335e-05);Acute myeloid leukemia - Homo sapiens (human)(2.11603582016295e-15);ErbB signaling pathway - Homo sapiens (human)(3.3794688460668e-15);TGF-beta signaling pathway - Homo sapiens (human)(6.43625229642521e-12)	Acute myeloid leukemia - Homo sapiens (human)	2.11604e-15	38	58	102,255,102	ellipse	0
TGFBR1	TGF-beta receptor type-1	P36897	9606	NOT DEFINED		activation of MAPKK activity(2.19156308037189e-14);angiogenesis(3.63468657327673e-07);anterior/posterior pattern specification(0.0263540540781407);apoptotic process(2.22139744457101e-48);artery morphogenesis(0.000677030338878386);blastocyst development(0.137026788306512);cell cycle arrest(6.62599393011651e-26);collagen fibril organization(0.0599597978253896);embryonic cranial skeleton morphogenes…	negative regulation of apoptotic process	9.19184e-49				87	107	102,255,102	ellipse	0
PRDX3	Thioredoxin-dependent peroxide reductase, mitochondrial	P30048	9606	endosome;mitochondrion	mitochondrion	hydrogen peroxide catabolic process(0.115134653389736);maternal placenta development(0.0052103250651259);mitochondrion organization(0.165937368595146);myeloid cell differentiation(0.000501851184715542);negative regulation of apoptotic process(9.19184462868228e-49);negative regulation of kinase activity(0.0778077229546009);positive regulation of cell proliferation(8.39008370163785e-19);positive re…	negative regulation of apoptotic process	9.19184e-49				30	50	0,127,255	ellipse	0
ALB	Serum albumin	P02768	9606	extracellular	extracellular	bile acid and bile salt transport(0.0669786463377583);bile acid metabolic process(0.0883538943310399);cellular response to starvation(2.4555434710983e-05);hemolysis by symbiont of host erythrocytes(0.0207221700872999);lipoprotein metabolic process(0.00662299042566141);maintenance of mitochondrion location(0.00839439465790927);negative regulation of apoptotic process(9.19184462868228e-49);platelet…	negative regulation of apoptotic process	9.19184e-49				2	22	255,165,0	ellipse	2.07647e-13
APOE	Apolipoprotein E	P02649	9606	cytoplasm;plasma membrane;golgi apparatus;endosome	plasma membrane	aging(9.83843271353173e-06);artery morphogenesis(0.000677030338878386);cell death(2.02928642129388e-06);cellular calcium ion homeostasis(0.323301729093094);cellular response to cholesterol(0.105316775217699);cellular response to growth factor stimulus(7.76095107913121e-08);cellular response to interleukin-1(0.0140590241935914);cGMP-mediated signaling(0.0247619628941442);cholesterol catabolic proc…	negative regulation of apoptotic process	9.19184e-49				2	22	255,165,0	ellipse	0.027922
AR	Androgen receptor	P10275	9606	cytoplasm;nucleus;plasma membrane	plasma membrane	activation of prostate induction by androgen receptor signaling pathway(0.0125386063906373);cell death(2.02928642129388e-06);cell growth(6.75112595900482e-07);cell proliferation(1.005875271029e-31);cell-cell signaling(0.00461223355942102);epithelial cell differentiation involved in prostate gland development(0.00132083075644314);in utero embryonic development(3.64443472681049e-11);lateral sprouti…	negative regulation of apoptotic process	9.19184e-49				5	25	255,165,0	ellipse	3.76375e-05
BAG1	BAG family molecular chaperone regulator 1	Q99933	9606	cytoplasm;nucleus	cytoplasm	apoptotic process(2.22139744457101e-48);cell surface receptor signaling pathway(0.028500910722399);chaperone cofactor-dependent protein refolding(0.0444497428575467);negative regulation of apoptotic process(9.19184462868228e-49)	negative regulation of apoptotic process	9.19184e-49				2	22	255,165,0	ellipse	0.0032722
BARD1	BRCA1-associated RING domain protein 1	Q99728	9606	nucleus;cytoplasm	cytoplasm	cell cycle arrest(6.62599393011651e-26);DNA repair(1.55248234224366e-22);negative regulation of apoptotic process(9.19184462868228e-49);negative regulation of mRNA 3_-end processing(0.00421493370551291);negative regulation of protein export from nucleus(0.0247619628941442);positive regulation of apoptotic process(3.96599419153012e-16);positive regulation of protein catabolic process(2.66035506385…	negative regulation of apoptotic process	9.19184e-49				2	22	255,165,0	ellipse	3.33423e-27
BCL3	B-cell lymphoma 3 protein	P20749	9606	cytoplasm;nucleus	nucleus	antimicrobial humoral response(0.00421493370551291);defense response to bacterium(0.113061655697301);defense response to protozoan(0.111891565613863);DNA damage response, signal transduction by p53 class mediator(0.00112234134971005);extracellular matrix organization(0.00845808287475711);follicular dendritic cell differentiation(0.00839439465790927);germinal center formation(0.0706201091424927);h…	negative regulation of apoptotic process	9.19184e-49				2	22	255,165,0	ellipse	0.000145729
CBL	E3 ubiquitin-protein ligase CBL	P22681	9606	cytosol;plasma membrane;nucleus	plasma membrane	epidermal growth factor receptor signaling pathway(1.7278736270195e-39);fibroblast growth factor receptor signaling pathway(1.90893801103115e-39);negative regulation of apoptotic process(9.19184462868228e-49);negative regulation of epidermal growth factor receptor signaling pathway(5.11437861859165e-16);positive regulation of phosphatidylinositol 3-kinase cascade(0.00261630580762833);positive reg…	negative regulation of apoptotic process	9.19184e-49				2	22	255,165,0	ellipse	4.26764e-23
CBS	Cystathionine beta-synthase	P35520	9606	cytosol;nucleus	cytosol	blood vessel remodeling(0.0437750619050204);cartilage development involved in endochondral bone morphogenesis(0.0706201091424927);cellular nitrogen compound metabolic process(0.0420559047933671);cellular response to hypoxia(3.32003182859844e-09);cerebellum morphogenesis(0.0558611792440484);cysteine biosynthetic process from serine(0.0247619628941442);cysteine biosynthetic process via cystathionin…	negative regulation of apoptotic process	9.19184e-49				2	22	255,165,0	ellipse	3.68865e-12
CDKN1A	Cyclin-dependent kinase inhibitor 1	P38936	9606	cytosol;nucleus	cytosol	cell cycle arrest(6.62599393011651e-26);cellular response to extracellular stimulus(0.0129040158765327);cellular response to ionizing radiation(8.01237960526408e-05);DNA damage response, signal transduction by p53 class mediator resulting in cell cycle arrest(3.73298889535899e-18);G1 phase of mitotic cell cycle(2.69300382925997e-30);G1/S transition of mitotic cell cycle(2.16239240766848e-40);G2/M…	negative regulation of apoptotic process	9.19184e-49	ErbB signaling pathway - Homo sapiens (human)(3.3794688460668e-15);Melanoma - Homo sapiens (human)(1.03466486600176e-17);Glioma - Homo sapiens (human)(2.23061576407951e-18);Cell cycle - Homo sapiens (human)(5.62481718379795e-35);Bladder cancer - Homo sapiens (human)(2.71790688245779e-16);Prostate cancer - Homo sapiens (human)(3.25938482909074e-24);Chronic myeloid leukemia - Homo sapiens (human)(5…	Cell cycle - Homo sapiens (human)	5.62482e-35	4	24	255,165,0	ellipse	2.97796e-05
DAB2	Disabled homolog 2	P98082	9606	plasma membrane;nucleus	plasma membrane	activation of JUN kinase activity(5.48183187333449e-05);apoptotic process(2.22139744457101e-48);cell morphogenesis involved in differentiation(0.0405796263153097);cell proliferation(1.005875271029e-31);cellular response to transforming growth factor beta stimulus(0.204438519456371);clathrin coat assembly(0.0077533809540387);endoderm development(5.2244805390914e-06);excretion(0.204438519456371);in…	negative regulation of apoptotic process	9.19184e-49				3	23	255,165,0	ellipse	1.30441e-06
DNAJA3	DnaJ homolog subfamily A member 3, mitochondrial	Q96EY1	9606	cytosol;plasma membrane;mitochondrion;nucleus	plasma membrane	activation of cysteine-type endopeptidase activity involved in apoptotic process(1.80223695351283e-10);activation-induced cell death of T cells(0.000619967359289918);cell aging(5.96887351893128e-07);embryo development(3.3491345068076e-05);mitochondrial DNA replication(0.0848696029995749);negative regulation of apoptotic process(9.19184462868228e-49);negative regulation of cell proliferation(5.698…	negative regulation of apoptotic process	9.19184e-49				2	22	255,165,0	ellipse	0.00107563
EGFR	Epidermal growth factor receptor	P00533	9606	plasma membrane;endoplasmic reticulum;endosome;extracellular;golgi apparatus;nucleus;cytoplasm	extracellular	activation of phospholipase A2 activity by calcium-mediated signaling(0.00839439465790927);activation of phospholipase C activity(0.000154358583731531);axon guidance(2.87619439049195e-28);cell proliferation(1.005875271029e-31);cell-cell adhesion(0.000501484559467538);cerebral cortex cell migration(0.00685734645431921);digestive tract morphogenesis(0.000542581238925765);embryonic placenta developm…	negative regulation of apoptotic process	9.19184e-49	Epithelial cell signaling in Helicobacter pylori infection - Homo sapiens (human)(3.03753755643695e-11);ErbB signaling pathway - Homo sapiens (human)(3.3794688460668e-15);Melanoma - Homo sapiens (human)(1.03466486600176e-17);Cytokine-cytokine receptor interaction - Homo sapiens (human)(0.0479491368187061);Glioma - Homo sapiens (human)(2.23061576407951e-18);Calcium signaling pathway - Homo sapiens…	MAPK signaling pathway - Homo sapiens (human)	7.32653e-25	4	24	255,165,0	ellipse	3.55568e-39
GRK5	G protein-coupled receptor kinase 5	P34947	9606	cytoplasm;nucleus;plasma membrane	plasma membrane	adenylate cyclase-modulating G-protein coupled receptor signaling pathway(0.202044023822965);apoptotic process(2.22139744457101e-48);negative regulation of apoptotic process(9.19184462868228e-49);protein autophosphorylation(8.70518889541862e-15);regulation of G-protein coupled receptor protein signaling pathway(0.00319982386515838);tachykinin receptor signaling pathway(0.0669786463377583);termina…	negative regulation of apoptotic process	9.19184e-49				6	26	255,165,0	ellipse	0.000267994
HSPA1A	Heat shock 70 kDa protein 1A/1B	P08107	9606	cytosol;endoplasmic reticulum;mitochondrion;nucleus;cytoplasm	mitochondrion	gene expression(1.56963288277759e-23);mRNA catabolic process(0.0633051409168827);negative regulation of apoptotic process(9.19184462868228e-49);negative regulation of cell growth(1.07482439189074e-19);negative regulation of cell proliferation(5.69898776004708e-19);negative regulation of inclusion body assembly(0.0125386063906373);positive regulation of erythrocyte differentiation(0.00035836954991…	negative regulation of apoptotic process	9.19184e-49				2	22	255,165,0	ellipse	1.83941e-19
HSPA5	78 kDa glucose-regulated protein	P11021	9606	endoplasmic reticulum;cytoplasm;nucleus	endoplasmic reticulum	activation of signaling protein activity involved in unfolded protein response(3.21753610170018e-07);cellular response to glucose starvation(0.000244077576805004);cerebellar Purkinje cell layer development(0.0778077229546009);cerebellum structural organization(0.00839439465790927);ER overload response(1.57839535142293e-05);ER-associated protein catabolic process(1.35201634280706e-06);negative reg…	negative regulation of apoptotic process	9.19184e-49				4	24	255,165,0	ellipse	1.0089e-13
HSPA9	Stress-70 protein, mitochondrial	P38646	9606	mitochondrion;nucleus	mitochondrion	cellular protein metabolic process(0.0403556043739312);negative regulation of apoptotic process(9.19184462868228e-49);protein export from nucleus(2.29603920670759e-06);protein folding(2.43959776737763e-05);protein targeting to mitochondrion(0.00284136266888591)	negative regulation of apoptotic process	9.19184e-49				2	22	255,165,0	ellipse	1.75959e-09
MAP3K7	Mitogen-activated protein kinase kinase kinase 7	O43318	9606	cytosol;endosome;plasma membrane	plasma membrane	activation of MAPK activity(2.03987080372397e-10);activation of NF-kappaB-inducing kinase activity(3.27439510413498e-05);angiogenesis(3.63468657327673e-07);apoptotic process(2.22139744457101e-48);histone H3 acetylation(0.000630135057043458);I-kappaB phosphorylation(0.0558611792440484);innate immune response(3.99052023008877e-24);JNK cascade(4.89863425133394e-08);MyD88-dependent toll-like receptor…	negative regulation of apoptotic process	9.19184e-49				3	23	255,165,0	ellipse	0.00686642
MDM4	Protein Mdm4	O15151	9606	nucleus	nucleus	apoptotic process(2.22139744457101e-48);cell proliferation(1.005875271029e-31);cellular response to hypoxia(3.32003182859844e-09);G0 to G1 transition(0.00839439465790927);negative regulation of apoptotic process(9.19184462868228e-49);negative regulation of cell cycle arrest(5.48183187333449e-05);negative regulation of cell proliferation(5.69898776004708e-19);negative regulation of protein catabol…	negative regulation of apoptotic process	9.19184e-49	p53 signaling pathway - Homo sapiens (human)(1.7700756652467e-14)	p53 signaling pathway - Homo sapiens (human)	1.77008e-14	2	22	255,165,0	ellipse	0.0194104
MED1	Mediator of RNA polymerase II transcription subunit 1	Q15648	9606	nucleus	nucleus	androgen biosynthetic process(0.0482865665082854);androgen receptor signaling pathway(1.14790160427337e-14);angiogenesis(3.63468657327673e-07);brain development(5.6829767935711e-05);cell morphogenesis(0.0243012017069565);cellular lipid metabolic process(1.29207223991302e-05);cellular response to epidermal growth factor stimulus(0.000391401641260427);cellular response to hepatocyte growth factor s…	negative regulation of apoptotic process	9.19184e-49				2	22	255,165,0	ellipse	0.0372634
NUAK2	NUAK family SNF1-like kinase 2	Q9H093	9606	NOT DEFINED		actin cytoskeleton organization(7.17104142319119e-05);apoptotic process(2.22139744457101e-48);cellular response to glucose starvation(0.000244077576805004);negative regulation of apoptotic process(9.19184462868228e-49)	negative regulation of apoptotic process	9.19184e-49				3	23	255,165,0	ellipse	6.74873e-208
PIDD	p53-induced protein with a death domain	Q9HB75	9606	cytoplasm;nucleus	cytoplasm	apoptotic process(2.22139744457101e-48);DNA damage response, signal transduction by p53 class mediator resulting in cell cycle arrest(3.73298889535899e-18);negative regulation of apoptotic process(9.19184462868228e-49)	negative regulation of apoptotic process	9.19184e-49	p53 signaling pathway - Homo sapiens (human)(1.7700756652467e-14)	p53 signaling pathway - Homo sapiens (human)	1.77008e-14	4	24	255,165,0	ellipse	1.40874e-77
PLK1	Serine/threonine-protein kinase PLK1	P53350	9606	centrosome;cytosol;nucleus;cytoplasm	centrosome	activation of mitotic anaphase-promoting complex activity(0.0207221700872999);anaphase-promoting complex-dependent proteasomal ubiquitin-dependent protein catabolic process(4.21099421390093e-23);cell proliferation(1.005875271029e-31);centrosome organization(0.00126817012898698);cytokinesis(4.65873863590315e-06);G2 DNA damage checkpoint(8.77971980770307e-06);G2/M transition of mitotic cell cycle(3…	negative regulation of apoptotic process	9.19184e-49	Cell cycle - Homo sapiens (human)(5.62481718379795e-35)	Cell cycle - Homo sapiens (human)	5.62482e-35	4	24	255,165,0	ellipse	0.028969
PRKCZ	Protein kinase C zeta type	Q05513	9606	plasma membrane;cytoplasm;cytosol;endosome;nucleus	plasma membrane	actin cytoskeleton reorganization(1.20609844063765e-06);activation of phospholipase D activity(0.0706201091424927);activation of protein kinase B activity(0.115134653389736);cell migration(3.84881585665044e-06);establishment of cell polarity(8.60460868557771e-05);inflammatory response(1.38368088194987e-06);insulin receptor signaling pathway(2.29327736975879e-25);long-term memory(0.001652936036368…	negative regulation of apoptotic process	9.19184e-49				2	22	255,165,0	ellipse	0.00502923
SMAD3	Mothers against decapentaplegic homolog 3	P84022	9606	cytosol;nucleus;plasma membrane	plasma membrane	activation of cysteine-type endopeptidase activity involved in apoptotic process(1.80223695351283e-10);cell cycle arrest(6.62599393011651e-26);cell-cell junction organization(0.00253688932863643);developmental growth(5.2244805390914e-06);embryonic cranial skeleton morphogenesis(7.45007516168028e-05);embryonic foregut morphogenesis(0.000542581238925765);embryonic pattern specification(0.1897097679…	negative regulation of apoptotic process	9.19184e-49				7	27	255,165,0	ellipse	3.00685e-06
SMAD6	Mothers against decapentaplegic homolog 6	O43541	9606	cytosol;nucleus	nucleus	BMP signaling pathway(2.95378234620995e-10);cell-substrate adhesion(0.0813542791205561);immune response(8.1009074232241e-25);negative regulation of apoptotic process(9.19184462868228e-49);negative regulation of BMP signaling pathway(3.58674913342903e-05);negative regulation of cysteine-type endopeptidase activity involved in apoptotic process(3.32003182859844e-09);negative regulation of pathway-r…	negative regulation of apoptotic process	9.19184e-49	TGF-beta signaling pathway - Homo sapiens (human)(6.43625229642521e-12)	TGF-beta signaling pathway - Homo sapiens (human)	6.43625e-12	3	23	255,165,0	ellipse	2.47218e-30
SMAD7	Mothers against decapentaplegic homolog 7	O15105	9606	cytosol;nucleus;plasma membrane	plasma membrane	adherens junction assembly(0.000364705589125095);artery morphogenesis(0.000677030338878386);BMP signaling pathway(2.95378234620995e-10);cellular protein complex localization(0.0125386063906373);intracellular signal transduction(0.00357733504395241);negative regulation of apoptotic process(9.19184462868228e-49);negative regulation of BMP signaling pathway(3.58674913342903e-05);negative regulation …	negative regulation of apoptotic process	9.19184e-49	TGF-beta signaling pathway - Homo sapiens (human)(6.43625229642521e-12)	TGF-beta signaling pathway - Homo sapiens (human)	6.43625e-12	3	23	255,165,0	ellipse	0.0193057
SNCA	Alpha-synuclein	P37840	9606	cytoplasm;cytosol;extracellular;golgi apparatus;mitochondrion;nucleus;plasma membrane;endoplasmic reticulum	extracellular	activation of cysteine-type endopeptidase activity involved in apoptotic process(1.80223695351283e-10);adult locomotory behavior(0.0535299674138554);aging(9.83843271353173e-06);behavioral response to cocaine(0.0813542791205561);cellular response to copper ion(0.0558611792440484);cellular response to epinephrine stimulus(0.0287673881801265);cellular response to fibroblast growth factor stimulus(0.…	negative regulation of apoptotic process	9.19184e-49				3	23	255,165,0	ellipse	0.00146943
SYVN1	E3 ubiquitin-protein ligase synoviolin	Q86TM6	9606	endoplasmic reticulum;nucleus	endoplasmic reticulum	activation of signaling protein activity involved in unfolded protein response(3.21753610170018e-07);ER-associated protein catabolic process(1.35201634280706e-06);in utero embryonic development(3.64443472681049e-11);negative regulation of apoptotic process(9.19184462868228e-49);protein N-linked glycosylation via asparagine(0.00932235494822314);protein ubiquitination(6.35043173726095e-11)	negative regulation of apoptotic process	9.19184e-49	Ubiquitin mediated proteolysis - Homo sapiens (human)(1.66006700224296e-24)	Ubiquitin mediated proteolysis - Homo sapiens (human)	1.66007e-24	2	22	255,165,0	ellipse	0.00191458
TERT	Telomerase reverse transcriptase	O14746	9606	cytoplasm;nucleus	cytoplasm	DNA strand elongation(0.00421493370551291);negative regulation of apoptotic process(9.19184462868228e-49);replicative senescence(9.01710543369923e-07);telomere formation via telomerase(5.29855962265973e-05);telomere maintenance via telomerase(5.8952493510621e-10)	negative regulation of apoptotic process	9.19184e-49				2	22	255,165,0	ellipse	1.76e-06
TMBIM4	Protein lifeguard 4	Q9HC24	9606	golgi apparatus	golgi apparatus	apoptotic process(2.22139744457101e-48);negative regulation of apoptotic process(9.19184462868228e-49);regulation of calcium-mediated signaling(0.0558611792440484)	negative regulation of apoptotic process	9.19184e-49				2	22	255,165,0	ellipse	4.77443e-13
TNFRSF10D	Tumor necrosis factor receptor superfamily member 10D	Q9UBN6	9606	NOT DEFINED		apoptotic process(2.22139744457101e-48);negative regulation of apoptotic process(9.19184462868228e-49)	negative regulation of apoptotic process	9.19184e-49	Apoptosis - Homo sapiens (human)(9.7493650807412e-10);Cytokine-cytokine receptor interaction - Homo sapiens (human)(0.0479491368187061);Natural killer cell mediated cytotoxicity - Homo sapiens (human)(1.20594055375817e-08)	Apoptosis - Homo sapiens (human)	9.74937e-10	3	23	255,165,0	ellipse	1.82344e-21
TP63	Tumor protein 63	Q9H3D4	9606	cytosol;golgi apparatus;nucleus	golgi apparatus	cell aging(5.96887351893128e-07);cellular response to UV(1.54516685963899e-08);chromatin remodeling(7.97130109728822e-10);cloacal septation(0.0247619628941442);DNA damage response, signal transduction by p53 class mediator resulting in transcription of p21 class mediator(1.06170581839565e-08);ectoderm and mesoderm interaction(0.00421493370551291);embryonic limb morphogenesis(0.00643635698703285);…	negative regulation of apoptotic process	9.19184e-49				2	22	255,165,0	ellipse	2.2458e-05
TSC22D1	TSC22 domain family protein 1	Q15714	9606	cytoplasm;nucleus	nucleus	negative regulation of apoptotic process(9.19184462868228e-49);positive regulation of apoptotic process(3.96599419153012e-16);positive regulation of cell proliferation(8.39008370163785e-19);transcription from RNA polymerase II promoter(8.61067031105851e-15)	negative regulation of apoptotic process	9.19184e-49				12	32	255,165,0	ellipse	4.14168e-112
VHL	Von Hippel-Lindau disease tumor suppressor	P40337	9606	cytosol;endoplasmic reticulum;mitochondrion;nucleus	mitochondrion	cell morphogenesis(0.0243012017069565);negative regulation of apoptotic process(9.19184462868228e-49);negative regulation of cell proliferation(5.69898776004708e-19);negative regulation of transcription from RNA polymerase II promoter in response to hypoxia(0.0125386063906373);positive regulation of cell differentiation(0.0101938908942414);positive regulation of transcription, DNA-dependent(4.638…	negative regulation of apoptotic process	9.19184e-49				4	24	255,165,0	ellipse	8.95074e-36
XRCC5	X-ray repair cross-complementing protein 5	P13010	9606	cytoplasm;nucleus	nucleus	cell proliferation(1.005875271029e-31);DNA recombination(8.58488198603721e-12);double-strand break repair via nonhomologous end joining(0.000585330471236297);hematopoietic stem cell differentiation(0.00200654251970537);negative regulation of apoptotic process(9.19184462868228e-49);negative regulation of transcription, DNA-dependent(1.32155628147796e-18);positive regulation of neurogenesis(0.00042…	negative regulation of apoptotic process	9.19184e-49				2	22	255,165,0	ellipse	3.11915e-13
YWHAZ	14-3-3 protein zeta/delta	P63104	9606	cytosol;mitochondrion;nucleus;cytoplasm	mitochondrion	gene expression(1.56963288277759e-23);histamine secretion by mast cell(0.00200654251970537);mRNA metabolic process(3.77612818559536e-20);negative regulation of apoptotic process(9.19184462868228e-49);platelet activation(6.29692790592258e-31);protein targeting to mitochondrion(0.00284136266888591);signal transduction(0.00580929719509811)	negative regulation of apoptotic process	9.19184e-49				9	29	255,165,0	ellipse	6.38087e-36
ARRB1	Beta-arrestin-1	P49407	9606	cytoplasm;cytosol;golgi apparatus;lysosome;nucleus;plasma membrane	plasma membrane	cellular membrane organization(2.29710871073062e-12);G-protein coupled receptor internalization(0.00226452709143716);negative regulation of interleukin-6 production(0.0129040158765327);negative regulation of interleukin-8 production(0.0247619628941442);negative regulation of NF-kappaB transcription factor activity(3.9977534225076e-09);negative regulation of protein ubiquitination(5.7855492017038e…	positive regulation of transcription from RNA polymerase II promoter	1.90315e-48				89	109	102,255,102	ellipse	0
CDK7	Cyclin-dependent kinase 7	P50613	9606	mitochondrion;cytoplasm	mitochondrion	7-methylguanosine mRNA capping(2.35320439603681e-07);androgen receptor signaling pathway(1.14790160427337e-14);cell cycle arrest(6.62599393011651e-26);cell division(1.13109761717626e-41);cell proliferation(1.005875271029e-31);G1 phase of mitotic cell cycle(2.69300382925997e-30);G1/S transition of mitotic cell cycle(2.16239240766848e-40);G2/M transition of mitotic cell cycle(3.10495652369023e-27);…	positive regulation of transcription from RNA polymerase II promoter	1.90315e-48	Nucleotide excision repair - Homo sapiens (human)(5.41127947814116e-09)	Nucleotide excision repair - Homo sapiens (human)	5.41128e-09	37	57	102,255,102	ellipse	0
SMAD4	Mothers against decapentaplegic homolog 4	Q13485	9606	centrosome;cytosol;nucleus	nucleus	BMP signaling pathway(2.95378234620995e-10);branching involved in ureteric bud morphogenesis(0.000760836082752719);cell proliferation(1.005875271029e-31);developmental growth(5.2244805390914e-06);endoderm development(5.2244805390914e-06);formation of anatomical boundary(0.0247619628941442);gastrulation with mouth forming second(0.00307753351920422);in utero embryonic development(3.64443472681049e…	positive regulation of transcription from RNA polymerase II promoter	1.90315e-48				88	108	102,255,102	ellipse	0
ATF4	Cyclic AMP-dependent transcription factor ATF-4	P18848	9606	cytoplasm;microtubule organising centre;nucleus	nucleus	activation of signaling protein activity involved in unfolded protein response(3.21753610170018e-07);cellular amino acid metabolic process(0.0446414429089181);gamma-aminobutyric acid signaling pathway(0.00240223572178943);gluconeogenesis(0.00505068928205174);intrinsic apoptotic signaling pathway in response to endoplasmic reticulum stress(0.000726050835937266);negative regulation of potassium ion…	positive regulation of transcription from RNA polymerase II promoter	1.90315e-48	Long-term potentiation - Homo sapiens (human)(8.01237960526408e-05);GnRH signaling pathway - Homo sapiens (human)(4.26409764168713e-11);MAPK signaling pathway - Homo sapiens (human)(7.32653426005845e-25)	MAPK signaling pathway - Homo sapiens (human)	7.32653e-25	22	42	0,127,255	ellipse	0
AIRE	Autoimmune regulator	O43918	9606	cytoplasm;nucleus;plasma membrane	plasma membrane	humoral immune response(0.000268042250963517);immune response(8.1009074232241e-25);positive regulation of transcription from RNA polymerase II promoter(1.9031532675386e-48);positive regulation of transcription, DNA-dependent(4.63825241811824e-24);regulation of translation(4.85041371736197e-10);transcription, DNA-dependent(6.80993666264066e-34)	positive regulation of transcription from RNA polymerase II promoter	1.90315e-48	Ubiquitin mediated proteolysis - Homo sapiens (human)(1.66006700224296e-24);Primary immunodeficiency - Homo sapiens (human)(0.00642719599165188)	Ubiquitin mediated proteolysis - Homo sapiens (human)	1.66007e-24	4	24	255,165,0	ellipse	6.87988e-27
APP	Amyloid beta A4 protein	P05067	9606	cytoplasm;cytosol;extracellular;golgi apparatus;plasma membrane	extracellular	adult locomotory behavior(0.0535299674138554);axon cargo transport(0.00312396824279448);axon midline choice point recognition(0.0287673881801265);cell adhesion(0.00673512209710323);cellular copper ion homeostasis(0.0778077229546009);cholesterol metabolic process(0.00094438606274448);collateral sprouting in absence of injury(0.0166477911871205);dendrite development(0.000342742461622941);endocytosi…	positive regulation of transcription from RNA polymerase II promoter	1.90315e-48				14	34	255,165,0	ellipse	1.40865e-239
ARMCX3	Armadillo repeat-containing X-linked protein 3	Q9UH62	9606	mitochondrion	mitochondrion	cellular protein localization(0.000534071574321385);positive regulation of transcription from RNA polymerase II promoter(1.9031532675386e-48)	positive regulation of transcription from RNA polymerase II promoter	1.90315e-48				2	22	255,165,0	ellipse	6.19178e-45
ASH2L	Set1/Ash2 histone methyltransferase complex subunit ASH2	Q9UBL3	9606	NOT DEFINED		hemopoiesis(0.0665244564041816);histone H3-K4 methylation(0.0482865665082854);positive regulation of cell proliferation(8.39008370163785e-19);positive regulation of transcription from RNA polymerase II promoter(1.9031532675386e-48);regulation of transcription, DNA-dependent(3.63546512682362e-08);response to DNA damage stimulus(7.92794474412744e-26);response to estrogen stimulus(1.19609252984181e-…	positive regulation of transcription from RNA polymerase II promoter	1.90315e-48				3	23	255,165,0	ellipse	6.17832e-09
BRCA1	Breast cancer type 1 susceptibility protein	P38398	9606	nucleus;cytoplasm;plasma membrane	plasma membrane	androgen receptor signaling pathway(1.14790160427337e-14);cellular response to indole-3-methanol(7.38874455178404e-07);chromosome segregation(6.46854836128873e-18);DNA damage response, signal transduction by p53 class mediator resulting in transcription of p21 class mediator(1.06170581839565e-08);double-strand break repair via homologous recombination(4.0980033257938e-08);fatty acid biosynthetic …	positive regulation of transcription from RNA polymerase II promoter	1.90315e-48	Ubiquitin mediated proteolysis - Homo sapiens (human)(1.66006700224296e-24)	Ubiquitin mediated proteolysis - Homo sapiens (human)	1.66007e-24	5	25	255,165,0	ellipse	4.64904e-26
CCNH	Cyclin-H	P51946	9606	nucleus	nucleus	7-methylguanosine mRNA capping(2.35320439603681e-07);G1 phase of mitotic cell cycle(2.69300382925997e-30);G1/S transition of mitotic cell cycle(2.16239240766848e-40);G2/M transition of mitotic cell cycle(3.10495652369023e-27);nucleotide-excision repair, DNA damage removal(2.78765468009141e-10);positive regulation of transcription from RNA polymerase II promoter(1.9031532675386e-48);positive regul…	positive regulation of transcription from RNA polymerase II promoter	1.90315e-48	Nucleotide excision repair - Homo sapiens (human)(5.41127947814116e-09);Cell cycle - Homo sapiens (human)(5.62481718379795e-35)	Cell cycle - Homo sapiens (human)	5.62482e-35	2	22	255,165,0	ellipse	3.68865e-12
CDK9	Cyclin-dependent kinase 9	P50750	9606	cytoplasm;nucleus	nucleus	cell proliferation(1.005875271029e-31);cellular response to cytokine stimulus(0.0444497428575467);DNA repair(1.55248234224366e-22);negative regulation of cell cycle arrest(5.48183187333449e-05);positive regulation of transcription from RNA polymerase II promoter(1.9031532675386e-48);positive regulation of viral transcription(1.45065658662733e-11);regulation of DNA repair(0.0247619628941442);regul…	positive regulation of transcription from RNA polymerase II promoter	1.90315e-48				6	26	255,165,0	ellipse	9.54421e-05
CDKN2A	Cyclin-dependent kinase inhibitor 2A, isoform 4	Q8N726	9606	mitochondrion;nucleus	mitochondrion	activation of cysteine-type endopeptidase activity involved in apoptotic process(1.80223695351283e-10);apoptotic DNA fragmentation(0.00968356040142148);apoptotic mitochondrial changes(0.000138069518815224);cell cycle arrest(6.62599393011651e-26);cellular senescence(2.11967944567971e-06);induction of apoptosis(6.0285199315613e-26);negative regulation of B cell proliferation(0.000121319725401454);n…	positive regulation of transcription from RNA polymerase II promoter	1.90315e-48				2	22	255,165,0	ellipse	1.63809e-08
COPS5	COP9 signalosome complex subunit 5	Q92905	9606	cytoplasm;nucleus	nucleus	cullin deneddylation(0.0366760043655552);positive regulation of transcription from RNA polymerase II promoter(1.9031532675386e-48);proteolysis(0.116504097898215);regulation of cell cycle(2.81005876473934e-14);regulation of JNK cascade(0.133984767722809);transcription from RNA polymerase II promoter(8.61067031105851e-15)	positive regulation of transcription from RNA polymerase II promoter	1.90315e-48				8	28	255,165,0	ellipse	6.35027e-61
CTNNB1	Catenin beta-1	P35222	9606	plasma membrane;cytoplasm;centrosome;cytosol	plasma membrane	adherens junction assembly(0.000364705589125095);androgen receptor signaling pathway(1.14790160427337e-14);anterior/posterior axis specification(0.00729946616884185);bone resorption(6.91677653440882e-05);branching involved in ureteric bud morphogenesis(0.000760836082752719);canonical Wnt receptor signaling pathway involved in negative regulation of apoptotic process(0.00839439465790927);canonical…	positive regulation of transcription from RNA polymerase II promoter	1.90315e-48				6	26	255,165,0	ellipse	2.07715e-06
DCAF6	DDB1- and CUL4-associated factor 6	Q58WW2	9606	nucleus	nucleus	positive regulation of transcription from RNA polymerase II promoter(1.9031532675386e-48);protein ubiquitination(6.35043173726095e-11)	positive regulation of transcription from RNA polymerase II promoter	1.90315e-48				3	23	255,165,0	ellipse	3.4309e-78
DDX5	Probable ATP-dependent RNA helicase DDX5	P17844	9606	nucleus	nucleus	cell growth(6.75112595900482e-07);circadian rhythm(0.0136142353757412);in utero embryonic development(3.64443472681049e-11);intrinsic apoptotic signaling pathway by p53 class mediator(0.000619967359289918);mRNA splicing, via spliceosome(1.63521784560617e-18);negative regulation of transcription from RNA polymerase II promoter(1.81212858881878e-40);positive regulation of DNA damage response, signa…	positive regulation of transcription from RNA polymerase II promoter	1.90315e-48				2	22	255,165,0	ellipse	2.34595e-12
E2F1	Transcription factor E2F1	Q01094	9606	cytoplasm;nucleus	nucleus	apoptotic process(2.22139744457101e-48);cell proliferation(1.005875271029e-31);cellular response to fatty acid(0.000939230446470268);cellular response to hypoxia(3.32003182859844e-09);DNA damage checkpoint(4.03664842522128e-06);forebrain development(5.68817271728109e-05);G1 phase of mitotic cell cycle(2.69300382925997e-30);G2 phase of mitotic cell cycle(2.15161124460307e-07);mRNA stabilization(0.…	positive regulation of transcription from RNA polymerase II promoter	1.90315e-48	Melanoma - Homo sapiens (human)(1.03466486600176e-17);Glioma - Homo sapiens (human)(2.23061576407951e-18);Small cell lung cancer - Homo sapiens (human)(1.68434994436881e-13);Non-small cell lung cancer - Homo sapiens (human)(1.39573176392313e-17);Cell cycle - Homo sapiens (human)(5.62481718379795e-35);Bladder cancer - Homo sapiens (human)(2.71790688245779e-16);Prostate cancer - Homo sapiens (human…	Cell cycle - Homo sapiens (human)	5.62482e-35	2	22	255,165,0	ellipse	0.000458813
ESR1	Estrogen receptor	P03372	9606	golgi apparatus;nucleus;plasma membrane	plasma membrane	androgen metabolic process(0.00968356040142148);antral ovarian follicle growth(0.00132083075644314);cellular response to estrogen stimulus(0.00282343417332791);epithelial cell development(0.00253688932863643);epithelial cell proliferation involved in mammary gland duct elongation(0.00153449505233276);male gonad development(0.0228492219120859);mammary gland alveolus development(0.00505068928205174…	positive regulation of transcription from RNA polymerase II promoter	1.90315e-48				15	35	255,165,0	ellipse	4.31793e-23
HDAC4	Histone deacetylase 4	P56524	9606	cytoplasm;cytosol;nucleus	nucleus	B cell differentiation(1.29714750415216e-06);cardiac muscle hypertrophy in response to stress(0.0558611792440484);chromatin remodeling(7.97130109728822e-10);histone H3 deacetylation(2.71947151264043e-13);histone H4 deacetylation(3.6566404379151e-12);inflammatory response(1.38368088194987e-06);negative regulation of cell proliferation(5.69898776004708e-19);negative regulation of glycolysis(0.04057…	positive regulation of transcription from RNA polymerase II promoter	1.90315e-48				2	22	255,165,0	ellipse	1.15854e-16
HDAC5	Histone deacetylase 5	Q9UQL6	9606	cytosol;golgi apparatus	golgi apparatus	B cell differentiation(1.29714750415216e-06);cellular response to insulin stimulus(0.000556570482007864);chromatin remodeling(7.97130109728822e-10);chromatin silencing(0.0366760043655552);heart development(6.11665124403941e-06);histone H3 deacetylation(2.71947151264043e-13);histone H4 deacetylation(3.6566404379151e-12);inflammatory response(1.38368088194987e-06);negative regulation of cell migrat…	positive regulation of transcription from RNA polymerase II promoter	1.90315e-48				12	32	255,165,0	ellipse	3.16176e-10
JUNB	Transcription factor jun-B	P17275	9606	nucleus	nucleus	cellular response to calcium ion(0.0158636491735167);cellular response to hormone stimulus(0.0412033432103842);decidualization(0.0986225535909309);embryonic process involved in female pregnancy(0.00410759685367295);labyrinthine layer blood vessel development(0.000542581238925765);osteoblast differentiation(0.00978266737801382);osteoblast proliferation(0.0405796263153097);osteoclast differentiatio…	positive regulation of transcription from RNA polymerase II promoter	1.90315e-48				2	22	255,165,0	ellipse	4.82761e-06
PAX6	Paired box protein Pax-6	P26367	9606	cytoplasm;nucleus	nucleus	astrocyte differentiation(0.0669786463377583);axon guidance(2.87619439049195e-28);blood vessel development(0.0044289044212957);cell fate determination(0.0077533809540387);central nervous system development(0.021787453430042);cerebral cortex regionalization(0.0558611792440484);commitment of neuronal cell to specific neuron type in forebrain(0.0482865665082854);cornea development in camera-type eye…	positive regulation of transcription from RNA polymerase II promoter	1.90315e-48	Maturity onset diabetes of the young - Homo sapiens (human)(0.0558611792440484)	Maturity onset diabetes of the young - Homo sapiens (human)	0.0558612	2	22	255,165,0	ellipse	5.42324e-08
PPP3CA	Serine/threonine-protein phosphatase 2B catalytic subunit alpha isoform	Q08209	9606	cytosol;mitochondrion;nucleus;cytoplasm	mitochondrion	calcineurin-NFAT signaling cascade(0.0287673881801265);calcium ion transport(0.0799427482605507);cellular response to drug(0.030599999911346);cellular response to glucose stimulus(0.0395127981803815);G1/S transition of mitotic cell cycle(2.16239240766848e-40);negative regulation of insulin secretion(0.00141461680078297);positive regulation of transcription from RNA polymerase II promoter(1.903153…	positive regulation of transcription from RNA polymerase II promoter	1.90315e-48				2	22	255,165,0	ellipse	0.00538198
SAFB	Scaffold attachment factor B1	Q15424	9606	nucleus	nucleus	chromatin organization(0.0778077229546009);growth(0.262396712769905);hormone metabolic process(0.130914578913773);intracellular estrogen receptor signaling pathway(0.00253688932863643);positive regulation of transcription from RNA polymerase II promoter(1.9031532675386e-48);transcription, DNA-dependent(6.80993666264066e-34)	positive regulation of transcription from RNA polymerase II promoter	1.90315e-48				3	23	255,165,0	ellipse	5.90436e-07
SKI	Ski oncogene	P12755	9606	cytoplasm;nucleus	nucleus	anterior/posterior axis specification(0.00729946616884185);BMP signaling pathway(2.95378234620995e-10);bone morphogenesis(0.311070592873886);cell motility(0.111891565613863);cell proliferation(1.005875271029e-31);embryonic limb morphogenesis(0.00643635698703285);face morphogenesis(0.117890900325954);lens morphogenesis in camera-type eye(0.0077533809540387);myelination in peripheral nervous system…	positive regulation of transcription from RNA polymerase II promoter	1.90315e-48				2	22	255,165,0	ellipse	2.98325e-05
SMAD2	Mothers against decapentaplegic homolog 2	Q15796	9606	cytosol;nucleus	nucleus	anterior/posterior pattern specification(0.0263540540781407);cell fate commitment(0.00319982386515838);common-partner SMAD protein phosphorylation(2.99964222240782e-07);developmental growth(5.2244805390914e-06);embryonic cranial skeleton morphogenesis(7.45007516168028e-05);embryonic foregut morphogenesis(0.000542581238925765);endoderm development(5.2244805390914e-06);in utero embryonic developmen…	positive regulation of transcription from RNA polymerase II promoter	1.90315e-48	TGF-beta signaling pathway - Homo sapiens (human)(6.43625229642521e-12);Colorectal cancer - Homo sapiens (human)(1.56164182354598e-15);Wnt signaling pathway - Homo sapiens (human)(3.67904895044796e-07);Cell cycle - Homo sapiens (human)(5.62481718379795e-35);Adherens junction - Homo sapiens (human)(1.69459881576898e-16);Pancreatic cancer - Homo sapiens (human)(3.85294138836758e-24)	Cell cycle - Homo sapiens (human)	5.62482e-35	7	27	255,165,0	ellipse	6.00996e-07
SREBF1	Sterol regulatory element-binding protein 1	P36956	9606	endoplasmic reticulum;golgi apparatus;nucleus	endoplasmic reticulum	aging(9.83843271353173e-06);cellular response to starvation(2.4555434710983e-05);cholesterol metabolic process(0.00094438606274448);insulin receptor signaling pathway(2.29327736975879e-25);lipid biosynthetic process(0.0986225535909309);lung development(2.68567022366909e-07);negative regulation of insulin secretion(0.00141461680078297);negative regulation of transcription from RNA polymerase II pr…	positive regulation of transcription from RNA polymerase II promoter	1.90315e-48	Insulin signaling pathway - Homo sapiens (human)(3.74161612915939e-14)	Insulin signaling pathway - Homo sapiens (human)	3.74162e-14	2	22	255,165,0	ellipse	0.027922
SUPT5H	Transcription elongation factor SPT5	O00267	9606	NOT DEFINED		7-methylguanosine mRNA capping(2.35320439603681e-07);cell cycle(1.00491396230024e-13);chromatin remodeling(7.97130109728822e-10);negative regulation of DNA-dependent transcription, elongation(0.00839439465790927);negative regulation of transcription from RNA polymerase II promoter(1.81212858881878e-40);positive regulation of DNA-dependent transcription, elongation(0.0327386632936691);positive reg…	positive regulation of transcription from RNA polymerase II promoter	1.90315e-48				3	23	255,165,0	ellipse	0.000132456
TCEA1	Transcription elongation factor A protein 1	P23193	9606	nucleus	nucleus	erythrocyte differentiation(0.0345658362760098);positive regulation of transcription from RNA polymerase II promoter(1.9031532675386e-48);positive regulation of viral transcription(1.45065658662733e-11);regulation of DNA-dependent transcription, elongation(0.00376623883057984);transcription elongation from RNA polymerase II promoter(2.19156308037189e-14);transcription-coupled nucleotide-excision …	positive regulation of transcription from RNA polymerase II promoter	1.90315e-48				2	22	255,165,0	ellipse	1.2383e-05
TFE3	Transcription factor E3	P19532	9606	cytoplasm;nucleus	nucleus	humoral immune response(0.000268042250963517);positive regulation of cell adhesion(0.030599999911346);positive regulation of transcription from RNA polymerase II promoter(1.9031532675386e-48);regulation of osteoclast differentiation(0.115134653389736);transcription, DNA-dependent(6.80993666264066e-34)	positive regulation of transcription from RNA polymerase II promoter	1.90315e-48				3	23	255,165,0	ellipse	1.90728e-20
TP73	Tumor protein p73	O15350	9606	cytosol;nucleus	nucleus	activation of MAPK activity(2.03987080372397e-10);cell cycle arrest(6.62599393011651e-26);cellular response to UV(1.54516685963899e-08);cerebrospinal fluid secretion(0.0166477911871205);digestive tract morphogenesis(0.000542581238925765);DNA damage response, signal transduction by p53 class mediator resulting in transcription of p21 class mediator(1.06170581839565e-08);hippocampus development(0.0…	positive regulation of transcription from RNA polymerase II promoter	1.90315e-48	p53 signaling pathway - Homo sapiens (human)(1.7700756652467e-14)	p53 signaling pathway - Homo sapiens (human)	1.77008e-14	2	22	255,165,0	ellipse	0.00138724
XRCC6	X-ray repair cross-complementing protein 6	P12956	9606	cytoplasm;nucleus	nucleus	DNA ligation(0.0207221700872999);double-strand break repair via nonhomologous end joining(0.000585330471236297);negative regulation of transcription, DNA-dependent(1.32155628147796e-18);positive regulation of neurogenesis(0.000426299686916439);positive regulation of transcription from RNA polymerase II promoter(1.9031532675386e-48);response to ionizing radiation(6.48431201816307e-07);telomere mai…	positive regulation of transcription from RNA polymerase II promoter	1.90315e-48				2	22	255,165,0	ellipse	1.34189e-27
KIAA1967	DBIRD complex subunit KIAA1967	Q8N163	9606	mitochondrion;nucleus	mitochondrion	apoptotic process(2.22139744457101e-48);mRNA processing(0.00275738906895917);positive regulation of apoptotic process(3.96599419153012e-16);regulation of DNA-dependent transcription, elongation(0.00376623883057984);RNA splicing(2.24392789539057e-06)	apoptotic process	2.2214e-48				46	66	102,255,102	ellipse	0
PAK6	Serine/threonine-protein kinase PAK 6	Q9NQU5	9606	cytoplasm;nucleus	cytoplasm	apoptotic process(2.22139744457101e-48);cytoskeleton organization(0.00608589906757466);regulation of transcription, DNA-dependent(3.63546512682362e-08)	apoptotic process	2.2214e-48				13	33	102,255,102	ellipse	0
PSMD2	26S proteasome non-ATPase regulatory subunit 2	Q13200	9606	cytosol;nucleus	cytosol	anaphase-promoting complex-dependent proteasomal ubiquitin-dependent protein catabolic process(4.21099421390093e-23);antigen processing and presentation of exogenous peptide antigen via MHC class I, TAP-dependent(6.86740904226574e-08);apoptotic process(2.22139744457101e-48);DNA damage response, signal transduction by p53 class mediator resulting in cell cycle arrest(3.73298889535899e-18);G1/S tra…	apoptotic process	2.2214e-48				55	75	102,255,102	ellipse	0
SGK1	Serine/threonine-protein kinase Sgk1	O00141	9606	endoplasmic reticulum;mitochondrion;nucleus;plasma membrane	plasma membrane	apoptotic process(2.22139744457101e-48);long-term memory(0.0016529360363682);positive regulation of transporter activity(0.0207221700872999);regulation of apoptotic process(1.6444057663131e-11);regulation of blood pressure(0.0590322836921188);regulation of catalytic activity(0.00229927833381377);regulation of cell growth(0.0204087410515951);regulation of cell migration(0.00167265022143753);regula…	apoptotic process	2.2214e-48				38	58	102,255,102	ellipse	0
NEK6	Serine/threonine-protein kinase Nek6	Q9HC98	9606	cytoplasm;microtubule organising centre;nucleus	microtubule organising centre	apoptotic process(2.22139744457101e-48);chromosome segregation(6.46854836128873e-18);cytokinesis(4.65873863590315e-06);G2 DNA damage checkpoint(8.77971980770307e-06);mitosis(7.52079537263839e-22);peptidyl-serine phosphorylation(1.85261109647964e-19);positive regulation of I-kappaB kinase/NF-kappaB cascade(2.24440024432788e-16);protein autophosphorylation(8.70518889541862e-15);regulation of cellul…	apoptotic process	2.2214e-48				65	85	255,0,0	ellipse	0
AIMP1	Aminoacyl tRNA synthase complex-interacting multifunctional protein 1	Q12904	9606	cytosol;endoplasmic reticulum;extracellular;golgi apparatus;nucleus	extracellular	angiogenesis(3.63468657327673e-07);apoptotic process(2.22139744457101e-48);cell adhesion(0.00673512209710323);cell-cell signaling(0.00461223355942102);chemotaxis(0.140569617638707);glucose metabolic process(2.02629826208912e-05);inflammatory response(1.38368088194987e-06);leukocyte migration(2.85782917599621e-12);negative regulation of endothelial cell proliferation(2.00004141971995e-05);signal t…	apoptotic process	2.2214e-48				2	22	255,165,0	ellipse	1.2383e-05
APLP1	Amyloid-like protein 1	P51693	9606	extracellular;golgi apparatus;cytoplasm;plasma membrane	extracellular	adenylate cyclase-inhibiting G-protein coupled receptor signaling pathway(0.151820716787376);apoptotic process(2.22139744457101e-48);cell adhesion(0.00673512209710323);cellular response to norepinephrine stimulus(0.00421493370551291);endocytosis(0.0144830983222511);extracellular matrix organization(0.00845808287475711);forebrain development(5.68817271728109e-05);mRNA polyadenylation(9.39771901121…	apoptotic process	2.2214e-48	Prion disease - Homo sapiens (human)(8.68210728034864e-06)	Prion disease - Homo sapiens (human)	8.68211e-06	2	22	255,165,0	ellipse	0.0390072
ARF6	ADP-ribosylation factor 6	P62330	9606	cytoplasm;endosome;plasma membrane;golgi apparatus	plasma membrane	apoptotic process(2.22139744457101e-48);cell adhesion(0.00673512209710323);cellular component movement(5.50830219781487e-06);cortical actin cytoskeleton organization(0.189709767996116);establishment of epithelial cell polarity(0.00200654251970537);liver development(0.000121635329484953);negative regulation of receptor-mediated endocytosis(0.0247619628941442);positive regulation of actin filament …	apoptotic process	2.2214e-48				8	28	255,165,0	ellipse	1.81482e-37
AXIN1	Axin-1	O15169	9606	cytoplasm;cytosol;plasma membrane;nucleus	plasma membrane	activation of JUN kinase activity(5.48183187333449e-05);apoptotic process(2.22139744457101e-48);axial mesoderm formation(0.0166477911871205);canonical Wnt receptor signaling pathway involved in neural plate anterior/posterior pattern formation(0.00421493370551291);cell death(2.02928642129388e-06);cellular protein complex assembly(6.75054325059289e-05);cellular response to organic cyclic compound(…	apoptotic process	2.2214e-48				5	25	255,165,0	ellipse	2.35694e-32
CASP4	Caspase-4	P49662	9606	NOT DEFINED		apoptotic process(2.22139744457101e-48);induction of apoptosis(6.0285199315613e-26);proteolysis(0.116504097898215)	apoptotic process	2.2214e-48				9	29	255,165,0	ellipse	5.12658e-299
CDK11B	Cyclin-dependent kinase 11B	P21127	9606	cytoplasm;nucleus	cytoplasm	apoptotic process(2.22139744457101e-48);cell proliferation(1.005875271029e-31);mitosis(7.52079537263839e-22);regulation of cell growth(0.0204087410515951);regulation of mRNA processing(0.0247619628941442);regulation of transcription, DNA-dependent(3.63546512682362e-08)	apoptotic process	2.2214e-48				2	22	255,165,0	ellipse	1.44075e-10
CSNK2A2	Casein kinase II subunit alpha'	P19784	9606	cytosol;nucleus	cytosol	apoptotic process(2.22139744457101e-48);axon guidance(2.87619439049195e-28);mitotic spindle checkpoint(7.45111494094942e-08);regulation of cell cycle(2.81005876473934e-14);regulation of transcription, DNA-dependent(3.63546512682362e-08);transcription, DNA-dependent(6.80993666264066e-34);Wnt receptor signaling pathway(7.31638121761664e-06)	apoptotic process	2.2214e-48	Wnt signaling pathway - Homo sapiens (human)(3.67904895044796e-07);Adherens junction - Homo sapiens (human)(1.69459881576898e-16);Tight junction - Homo sapiens (human)(1.56959633866618e-19)	Tight junction - Homo sapiens (human)	1.5696e-19	3	23	255,165,0	ellipse	7.5523e-06
GABARAP	Gamma-aminobutyric acid receptor-associated protein	O95166	9606	cytoplasm;vacuole;golgi apparatus;lysosome;plasma membrane;endoplasmic reticulum	plasma membrane	apoptotic process(2.22139744457101e-48);autophagy(1.76272308248815e-06);microtubule cytoskeleton organization(2.80070204565152e-05);protein targeting(1.0885619492506e-09);synaptic transmission(1.28111563394373e-07)	apoptotic process	2.2214e-48	Regulation of autophagy - Homo sapiens (human)(2.35320439603681e-07)	Regulation of autophagy - Homo sapiens (human)	2.3532e-07	5	25	255,165,0	ellipse	7.12728e-41
MAP1S	Microtubule-associated protein 1S	Q66K74	9606	cytosol;cytoplasm;nucleus	nucleus	apoptotic process(2.22139744457101e-48);brain development(5.6829767935711e-05);microtubule bundle formation(9.99194398744571e-06);mitochondrion transport along microtubule(5.8952493510621e-10);neuron projection morphogenesis(0.00489083155028321)	apoptotic process	2.2214e-48				2	22	255,165,0	ellipse	3.17686e-54
MCL1	Induced myeloid leukemia cell differentiation protein Mcl-1	Q07820	9606	mitochondrion;nucleus	mitochondrion	apoptotic process(2.22139744457101e-48);cell fate determination(0.0077533809540387);cellular homeostasis(0.0595993874245407);multicellular organismal development(0.0010607249721102);negative regulation of anoikis(1.06170581839565e-08);negative regulation of extrinsic apoptotic signaling pathway in absence of ligand(0.0742297336311503);regulation of response to DNA damage stimulus(0.02072217008729…	apoptotic process	2.2214e-48				2	22	255,165,0	ellipse	1.76e-06
PAK1	Serine/threonine-protein kinase PAK 1	Q13153	9606	cytosol;golgi apparatus;nucleus;plasma membrane;cytoplasm	plasma membrane	actin cytoskeleton reorganization(1.20609844063765e-06);apoptotic process(2.22139744457101e-48);axon guidance(2.87619439049195e-28);branching morphogenesis of an epithelial tube(0.00173744541003761);cellular response to insulin stimulus(0.000556570482007864);cellular response to stress(0.118348456340757);dendrite development(0.000342742461622941);exocytosis(0.0136142353757412);negative regulation…	apoptotic process	2.2214e-48	Epithelial cell signaling in Helicobacter pylori infection - Homo sapiens (human)(3.03753755643695e-11);ErbB signaling pathway - Homo sapiens (human)(3.3794688460668e-15);Natural killer cell mediated cytotoxicity - Homo sapiens (human)(1.20594055375817e-08);Regulation of actin cytoskeleton - Homo sapiens (human)(1.82476535184142e-17);Renal cell carcinoma - Homo sapiens (human)(1.64541931715911e-0…	MAPK signaling pathway - Homo sapiens (human)	7.32653e-25	4	24	255,165,0	ellipse	2.67509e-05
PSMA6	Proteasome subunit alpha type-6	P60900	9606	cytoplasm;cytosol;mitochondrion;nucleus	mitochondrion	anaphase-promoting complex-dependent proteasomal ubiquitin-dependent protein catabolic process(4.21099421390093e-23);antigen processing and presentation of exogenous peptide antigen via MHC class I, TAP-dependent(6.86740904226574e-08);apoptotic process(2.22139744457101e-48);DNA damage response, signal transduction by p53 class mediator resulting in cell cycle arrest(3.73298889535899e-18);G1/S tra…	apoptotic process	2.2214e-48				2	22	255,165,0	ellipse	0.00060859
PSMD6	26S proteasome non-ATPase regulatory subunit 6	Q15008	9606	cytosol;nucleus	cytosol	anaphase-promoting complex-dependent proteasomal ubiquitin-dependent protein catabolic process(4.21099421390093e-23);antigen processing and presentation of exogenous peptide antigen via MHC class I, TAP-dependent(6.86740904226574e-08);apoptotic process(2.22139744457101e-48);DNA damage response, signal transduction by p53 class mediator resulting in cell cycle arrest(3.73298889535899e-18);G1/S tra…	apoptotic process	2.2214e-48				3	23	255,165,0	ellipse	0.00155307
PSME1	Proteasome activator complex subunit 1	Q06323	9606	cytosol;nucleus	cytosol	anaphase-promoting complex-dependent proteasomal ubiquitin-dependent protein catabolic process(4.21099421390093e-23);antigen processing and presentation of exogenous peptide antigen via MHC class I, TAP-dependent(6.86740904226574e-08);apoptotic process(2.22139744457101e-48);DNA damage response, signal transduction by p53 class mediator resulting in cell cycle arrest(3.73298889535899e-18);G1/S tra…	apoptotic process	2.2214e-48	Antigen processing and presentation - Homo sapiens (human)(0.00240223572178943);Proteasome - Homo sapiens (human)(3.61975229661413e-06)	Proteasome - Homo sapiens (human)	3.61975e-06	3	23	255,165,0	ellipse	6.99458e-11
RAD21	Double-strand-break repair protein rad21 homolog	O60216	9606	nucleus	nucleus	apoptotic process(2.22139744457101e-48);cell division(1.13109761717626e-41);chromosome segregation(6.46854836128873e-18);double-strand break repair(1.39371015566097e-06);metaphase/anaphase transition of mitotic cell cycle(6.82826070434625e-10);mitotic prometaphase(8.13468400743687e-08);protein localization to chromatin(7.45111494094942e-08);reciprocal meiotic recombination(1.79703691715395e-05);r…	apoptotic process	2.2214e-48				9	29	255,165,0	ellipse	2.30138e-15
TGFBR2	TGF-beta receptor type-2	P37173	9606	plasma membrane;cytosol	plasma membrane	activation of protein kinase activity(0.0952301726885971);aging(9.83843271353173e-06);apoptotic process(2.22139744457101e-48);brain development(5.6829767935711e-05);bronchus morphogenesis(0.0166477911871205);cartilage development(0.0828523855642313);common-partner SMAD protein phosphorylation(2.99964222240782e-07);digestive tract development(0.00149154533447196);embryo implantation(0.289858656607…	apoptotic process	2.2214e-48				4	24	255,165,0	ellipse	1.32775e-33
TNFRSF1B	Tumor necrosis factor receptor superfamily member 1B	P20333	9606	extracellular;nucleus;cytoplasm;plasma membrane	extracellular	apoptotic process(2.22139744457101e-48);cellular response to growth factor stimulus(7.76095107913121e-08);cellular response to lipopolysaccharide(0.336353743304992);immune response(8.1009074232241e-25);inflammatory response(1.38368088194987e-06);negative regulation of inflammatory response(0.00909669421187597);positive regulation of membrane protein ectodomain proteolysis(0.00153449505233276);RNA…	apoptotic process	2.2214e-48				6	26	255,165,0	ellipse	2.66537e-22
UBE2Z	Ubiquitin-conjugating enzyme E2 Z	Q9H832	9606	cytoplasm;nucleus	cytoplasm	apoptotic process(2.22139744457101e-48)	apoptotic process	2.2214e-48	Ubiquitin mediated proteolysis - Homo sapiens (human)(1.66006700224296e-24)	Ubiquitin mediated proteolysis - Homo sapiens (human)	1.66007e-24	2	22	255,165,0	ellipse	1.87575e-07
NCAPD2	Condensin complex subunit 1	Q15021	9606	cytoplasm;nucleus	cytoplasm	cell division(1.13109761717626e-41);mitotic chromosome condensation(8.83885557517706e-10)	cell division	1.1311e-41				16	36	102,255,102	ellipse	0
NCAPG2	Condensin-2 complex subunit G2	Q86XI2	9606	nucleus	nucleus	cell division(1.13109761717626e-41);chromosome condensation(3.05337862879347e-06);inner cell mass cell proliferation(0.111891565613863);mitosis(7.52079537263839e-22)	cell division	1.1311e-41				5	25	102,255,102	ellipse	0
NEK9	Serine/threonine-protein kinase Nek9	Q8TD19	9606	mitochondrion;nucleus	mitochondrion	cell division(1.13109761717626e-41);mitosis(7.52079537263839e-22)	cell division	1.1311e-41				14	34	102,255,102	ellipse	0
SMC1A	Structural maintenance of chromosomes protein 1A	Q14683	9606	cytoplasm;nucleus	cytoplasm	cell cycle checkpoint(5.64017151827708e-13);cell division(1.13109761717626e-41);chromosome condensation(3.05337862879347e-06);DNA recombination(8.58488198603721e-12);DNA repair(1.55248234224366e-22);meiosis(6.88051256978259e-13);metaphase/anaphase transition of mitotic cell cycle(6.82826070434625e-10);mitotic prometaphase(8.13468400743687e-08);mitotic sister chromatid cohesion(0.00026160302653913…	cell division	1.1311e-41				54	74	102,255,102	ellipse	0
SMC2	Structural maintenance of chromosomes protein 2	O95347	9606	cytoplasm;nucleus	cytoplasm	cell division(1.13109761717626e-41);DNA recombination(8.58488198603721e-12);DNA repair(1.55248234224366e-22);kinetochore organization(0.000939230446470268);meiotic chromosome condensation(0.000939230446470268);meiotic chromosome segregation(0.00112234134971005);mitotic chromosome condensation(8.83885557517706e-10);sister chromatid cohesion(2.49005858144902e-08)	cell division	1.1311e-41				28	48	102,255,102	ellipse	0
SMC3	Structural maintenance of chromosomes protein 3	Q9UQE7	9606	extracellular;cytoplasm;nucleus	extracellular	cell division(1.13109761717626e-41);DNA repair(1.55248234224366e-22);meiosis(6.88051256978259e-13);metaphase/anaphase transition of mitotic cell cycle(6.82826070434625e-10);mitotic prometaphase(8.13468400743687e-08);mitotic spindle organization(3.95074871243173e-05);negative regulation of DNA endoreduplication(7.38874455178404e-07);signal transduction(0.00580929719509811);sister chromatid cohesio…	cell division	1.1311e-41				57	77	102,255,102	ellipse	0
USP9X	Probable ubiquitin carboxyl-terminal hydrolase FAF-X	Q93008	9606	cytosol	cytosol	BMP signaling pathway(2.95378234620995e-10);cell division(1.13109761717626e-41);chromosome segregation(6.46854836128873e-18);female gamete generation(0.00446218708780478);mitosis(7.52079537263839e-22);negative regulation of transcription from RNA polymerase II promoter(1.81212858881878e-40);protein deubiquitination(1.13225255052335e-05);transcription initiation from RNA polymerase II promoter(8.0…	cell division	1.1311e-41				45	65	102,255,102	ellipse	0
WEE1	Wee1-like protein kinase	P30291	9606	cytoplasm;nucleus	cytoplasm	blood coagulation(4.43544334127005e-08);cell cycle checkpoint(5.64017151827708e-13);cell division(1.13109761717626e-41);establishment of cell polarity(8.60460868557771e-05);G1/S transition of mitotic cell cycle(2.16239240766848e-40);G2/M transition of mitotic cell cycle(3.10495652369023e-27);microtubule cytoskeleton organization(2.80070204565152e-05);mitosis(7.52079537263839e-22);neuron projectio…	cell division	1.1311e-41				20	40	102,255,102	ellipse	0
ANAPC5	Anaphase-promoting complex subunit 5	Q9UJX4	9606	cytosol;nucleus	cytosol	anaphase-promoting complex-dependent proteasomal ubiquitin-dependent protein catabolic process(4.21099421390093e-23);cell division(1.13109761717626e-41);G2/M transition of mitotic cell cycle(3.10495652369023e-27);mitotic anaphase(4.7772154477971e-05);mitotic spindle assembly checkpoint(0.000677030338878386);negative regulation of ubiquitin-protein ligase activity involved in mitotic cell cycle(1.…	cell division	1.1311e-41	Ubiquitin mediated proteolysis - Homo sapiens (human)(1.66006700224296e-24);Cell cycle - Homo sapiens (human)(5.62481718379795e-35)	Cell cycle - Homo sapiens (human)	5.62482e-35	2	22	255,165,0	ellipse	2.98325e-05
CCNA1	Cyclin-A1	P78396	9606	cytosol;cytoplasm;nucleus	cytosol	cell division(1.13109761717626e-41);G2/M transition of mitotic cell cycle(3.10495652369023e-27);male meiosis I(0.0010666350361899);mitosis(7.52079537263839e-22);regulation of cyclin-dependent protein serine/threonine kinase activity(8.75235029903676e-08);regulation of transcription involved in G1/S phase of mitotic cell cycle(0.000105939792959345);spermatogenesis(7.5743632283117e-08)	cell division	1.1311e-41	Acute myeloid leukemia - Homo sapiens (human)(2.11603582016295e-15);Cell cycle - Homo sapiens (human)(5.62481718379795e-35)	Cell cycle - Homo sapiens (human)	5.62482e-35	4	24	255,165,0	ellipse	8.75145e-14
CCNB1	G2/mitotic-specific cyclin-B1	P14635	9606	centrosome;cytosol;nucleus;cytoplasm	centrosome	anaphase-promoting complex-dependent proteasomal ubiquitin-dependent protein catabolic process(4.21099421390093e-23);cell division(1.13109761717626e-41);cellular response to fatty acid(0.000939230446470268);cellular response to hypoxia(3.32003182859844e-09);cellular response to iron(III) ion(0.00839439465790927);cellular response to organic cyclic compound(1.29207223991302e-05);digestive tract de…	cell division	1.1311e-41	Cell cycle - Homo sapiens (human)(5.62481718379795e-35);p53 signaling pathway - Homo sapiens (human)(1.7700756652467e-14)	Cell cycle - Homo sapiens (human)	5.62482e-35	2	22	255,165,0	ellipse	0.00392262
CCNK	Cyclin-K	O75909	9606	NOT DEFINED		cell division(1.13109761717626e-41);mitosis(7.52079537263839e-22);negative regulation of cell cycle arrest(5.48183187333449e-05);regulation of cyclin-dependent protein serine/threonine kinase activity(8.75235029903676e-08);regulation of transcription, DNA-dependent(3.63546512682362e-08);response to DNA damage stimulus(7.92794474412744e-26);transcription from RNA polymerase II promoter(8.610670311…	cell division	1.1311e-41				3	23	255,165,0	ellipse	2.07228e-51
CDK2	Cyclin-dependent kinase 2	P24941	9606	centrosome;cytosol;endosome	endosome	anaphase-promoting complex-dependent proteasomal ubiquitin-dependent protein catabolic process(4.21099421390093e-23);blood coagulation(4.43544334127005e-08);cell division(1.13109761717626e-41);cellular response to nitric oxide(0.000261603026539136);centrosome duplication(0.0633051409168827);DNA damage response, signal transduction by p53 class mediator resulting in cell cycle arrest(3.73298889535…	cell division	1.1311e-41				13	33	255,165,0	ellipse	0.000323112
CDK4	Cyclin-dependent kinase 4	P11802	9606	cytosol;nucleus;cytoplasm	cytosol	cell division(1.13109761717626e-41);circadian rhythm(0.0136142353757412);G1 phase of mitotic cell cycle(2.69300382925997e-30);G1/S transition of mitotic cell cycle(2.16239240766848e-40);organ regeneration(0.000126655564834707);positive regulation of apoptotic process(3.96599419153012e-16);positive regulation of cell size(7.90850320858267e-05);positive regulation of fibroblast proliferation(7.6243…	cell division	1.1311e-41	Melanoma - Homo sapiens (human)(1.03466486600176e-17);Glioma - Homo sapiens (human)(2.23061576407951e-18);Small cell lung cancer - Homo sapiens (human)(1.68434994436881e-13);Non-small cell lung cancer - Homo sapiens (human)(1.39573176392313e-17);Cell cycle - Homo sapiens (human)(5.62481718379795e-35);Bladder cancer - Homo sapiens (human)(2.71790688245779e-16);Tight junction - Homo sapiens (human)…	Cell cycle - Homo sapiens (human)	5.62482e-35	5	25	255,165,0	ellipse	1.34456e-05
CDK6	Cyclin-dependent kinase 6	Q00534	9606	cytosol;nucleus	cytosol	astrocyte development(0.000771703408882267);cell cycle arrest(6.62599393011651e-26);cell dedifferentiation(0.00421493370551291);cell division(1.13109761717626e-41);dentate gyrus development(0.115134653389736);G1 phase of mitotic cell cycle(2.69300382925997e-30);G1/S transition of mitotic cell cycle(2.16239240766848e-40);generation of neurons(0.0366760043655552);hematopoietic progenitor cell diffe…	cell division	1.1311e-41				4	24	255,165,0	ellipse	0.000640124
NCAPD3	Condensin-2 complex subunit D3	P42695	9606	NOT DEFINED		cell division(1.13109761717626e-41);mitotic chromosome condensation(8.83885557517706e-10)	cell division	1.1311e-41				2	22	255,165,0	ellipse	1.82304e-94
NCAPG	Condensin complex subunit 3	Q9BPX3	9606	cytoplasm;centrosome;nucleus	centrosome	cell division(1.13109761717626e-41);mitotic chromosome condensation(8.83885557517706e-10)	cell division	1.1311e-41				3	23	255,165,0	ellipse	3.4309e-78
NCAPH	Condensin complex subunit 2	Q15003	9606	cytoplasm;nucleus	cytoplasm	cell division(1.13109761717626e-41);mitotic chromosome condensation(8.83885557517706e-10)	cell division	1.1311e-41				2	22	255,165,0	ellipse	1.08271e-37
NSMCE2	E3 SUMO-protein ligase NSE2	Q96MF7	9606	NOT DEFINED		cell division(1.13109761717626e-41);cellular senescence(2.11967944567971e-06);double-strand break repair via homologous recombination(4.0980033257938e-08);mitosis(7.52079537263839e-22);positive regulation of maintenance of mitotic sister chromatid cohesion(0.0327386632936691);positive regulation of mitotic metaphase/anaphase transition(0.000939230446470268);protein sumoylation(2.35320439603681e-0…	cell division	1.1311e-41				2	22	255,165,0	ellipse	3.17686e-54
NUMA1	Nuclear mitotic apparatus protein 1	Q14980	9606	cytoplasm;cytosol;nucleus	cytosol	cell division(1.13109761717626e-41);establishment of mitotic spindle orientation(0.151820716787376);G2/M transition of mitotic cell cycle(3.10495652369023e-27);lung epithelial cell differentiation(0.145985659832283);mitotic anaphase(4.7772154477971e-05);nucleus organization(0.0287673881801265)	cell division	1.1311e-41				3	23	255,165,0	ellipse	1.11693e-17
PARD6A	Partitioning defective 6 homolog alpha	Q9NPB6	9606	cytoplasm;cytosol;nucleus;plasma membrane	plasma membrane	cell cycle(1.00491396230024e-13);cell division(1.13109761717626e-41);cell-cell junction maintenance(0.0327386632936691);tight junction assembly(3.27439510413498e-05);transforming growth factor beta receptor signaling pathway(3.33567404668764e-38);viral process(1.6915807659812e-22)	cell division	1.1311e-41	Tight junction - Homo sapiens (human)(1.56959633866618e-19)	Tight junction - Homo sapiens (human)	1.5696e-19	3	23	255,165,0	ellipse	4.05197e-26
PDS5A	Sister chromatid cohesion protein PDS5 homolog A	Q29RF7	9606	nucleus;plasma membrane	plasma membrane	cell division(1.13109761717626e-41);mitosis(7.52079537263839e-22);negative regulation of DNA replication(7.45007516168028e-05)	cell division	1.1311e-41				2	22	255,165,0	ellipse	1.21137e-21
PDS5B	Sister chromatid cohesion protein PDS5 homolog B	Q9NTI5	9606	nucleus	nucleus	cell division(1.13109761717626e-41);cell proliferation(1.005875271029e-31);mitotic sister chromatid cohesion(0.000261603026539136);negative regulation of cell proliferation(5.69898776004708e-19)	cell division	1.1311e-41				2	22	255,165,0	ellipse	1.91199e-29
PELO	Protein pelota homolog	Q9BRX2	9606	cytoplasm;nucleus	cytoplasm	cell cycle(1.00491396230024e-13);cell division(1.13109761717626e-41);cell proliferation(1.005875271029e-31);chromosome organization(0.00319982386515838);nucleic acid phosphodiester bond hydrolysis(0.022138756908842)	cell division	1.1311e-41				3	23	255,165,0	ellipse	9.85438e-96
PPP1CA	Serine/threonine-protein phosphatase PP1-alpha catalytic subunit	P62136	9606	cytosol;cytoplasm;nucleus	cytosol	branching morphogenesis of an epithelial tube(0.00173744541003761);cell cycle(1.00491396230024e-13);cell division(1.13109761717626e-41);glycogen metabolic process(0.00918417676445891);lung development(2.68567022366909e-07);negative regulation of transforming growth factor beta receptor signaling pathway(2.4237865828206e-20);protein dephosphorylation(3.85780842568578e-06);regulation of glycogen bi…	cell division	1.1311e-41				2	22	255,165,0	ellipse	4.57719e-38
RBBP8	DNA endonuclease RBBP8	Q99708	9606	NOT DEFINED		blastocyst hatching(0.0405796263153097);cell division(1.13109761717626e-41);DNA double-strand break processing involved in repair via single-strand annealing(5.29855962265973e-05);double-strand break repair via homologous recombination(4.0980033257938e-08);G1/S transition of mitotic cell cycle(2.16239240766848e-40);G2 DNA damage checkpoint(8.77971980770307e-06);meiosis(6.88051256978259e-13);mitos…	cell division	1.1311e-41				2	22	255,165,0	ellipse	4.82761e-06
RUVBL1	RuvB-like 1	Q9Y265	9606	golgi apparatus;microtubule organising centre;nucleus	golgi apparatus	cell division(1.13109761717626e-41);CENP-A containing nucleosome assembly at centromere(4.08319160658021e-08);DNA recombination(8.58488198603721e-12);DNA repair(1.55248234224366e-22);histone H2A acetylation(0.000105939792959345);histone H4 acetylation(8.77971980770307e-06);mitosis(7.52079537263839e-22);regulation of growth(1.11767691416162e-08);regulation of transcription from RNA polymerase II p…	cell division	1.1311e-41				4	24	255,165,0	ellipse	0.024751
SMC4	Structural maintenance of chromosomes protein 4	Q9NTJ3	9606	cytoplasm;nucleus	cytoplasm	cell division(1.13109761717626e-41);DNA recombination(8.58488198603721e-12);DNA repair(1.55248234224366e-22);kinetochore organization(0.000939230446470268);meiotic chromosome condensation(0.000939230446470268);meiotic chromosome segregation(0.00112234134971005);mitotic chromosome condensation(8.83885557517706e-10);sister chromatid cohesion(2.49005858144902e-08)	cell division	1.1311e-41				3	23	255,165,0	ellipse	1.31447e-43
STAG1	Cohesin subunit SA-1	Q8WVM7	9606	nucleus	nucleus	cell division(1.13109761717626e-41);chromosome segregation(6.46854836128873e-18);metaphase/anaphase transition of mitotic cell cycle(6.82826070434625e-10);mitotic prometaphase(8.13468400743687e-08)	cell division	1.1311e-41				2	22	255,165,0	ellipse	2.82342e-49
STAG2	Cohesin subunit SA-2	Q8N3U4	9606	nucleus	nucleus	cell division(1.13109761717626e-41);meiosis(6.88051256978259e-13);metaphase/anaphase transition of mitotic cell cycle(6.82826070434625e-10);mitotic prometaphase(8.13468400743687e-08);negative regulation of DNA endoreduplication(7.38874455178404e-07);sister chromatid cohesion(2.49005858144902e-08);stem cell maintenance(1.49603811855167e-06)	cell division	1.1311e-41				2	22	255,165,0	ellipse	3.27077e-27
SYCP3	Synaptonemal complex protein 3	Q8IZU3	9606	cytoplasm;nucleus	nucleus	cell division(1.13109761717626e-41);male meiosis I(0.0010666350361899);spermatogenesis, exchange of chromosomal proteins(0.0207221700872999)	cell division	1.1311e-41				2	22	255,165,0	ellipse	2.99585e-176
TERF1	Telomeric repeat-binding factor 1	P54274	9606	cytoplasm;nucleus	nucleus	age-dependent telomere shortening(1.77363765582752e-05);cell division(1.13109761717626e-41);G2/M transition of mitotic cell cycle(3.10495652369023e-27);induction of apoptosis(6.0285199315613e-26);mitosis(7.52079537263839e-22);mitotic spindle assembly checkpoint(0.000677030338878386);negative regulation of telomere maintenance via semi-conservative replication(1.77363765582752e-05);negative regula…	cell division	1.1311e-41				4	24	255,165,0	ellipse	1.58696e-17
TUBB	Tubulin beta chain	P07437	9606	cytosol;cytoplasm;nucleus;plasma membrane	plasma membrane	cell division(1.13109761717626e-41);cellular component movement(5.50830219781487e-06);cytoskeleton-dependent intracellular transport(0.0207221700872999);G2/M transition of mitotic cell cycle(3.10495652369023e-27);microtubule-based process(0.000693988692113783);natural killer cell mediated cytotoxicity(0.0595993874245407);protein polymerization(0.144244538238835);spindle assembly(0.000128386349632…	cell division	1.1311e-41	Pathogenic Escherichia coli infection - EHEC - Homo sapiens (human)(2.00006961339792e-12);Gap junction - Homo sapiens (human)(6.16643139783321e-10);Pathogenic Escherichia coli infection - EPEC - Homo sapiens (human)(2.00006961339792e-12)	Pathogenic Escherichia coli infection - EPEC - Homo sapiens (human)	2.00007e-12	4	24	255,165,0	ellipse	0.00124813
SMURF2	E3 ubiquitin-protein ligase SMURF2	Q9HAU4	9606	cytosol;nucleus;plasma membrane	plasma membrane	BMP signaling pathway(2.95378234620995e-10);negative regulation of transcription from RNA polymerase II promoter(1.81212858881878e-40);negative regulation of transforming growth factor beta receptor signaling pathway(2.4237865828206e-20);protein ubiquitination involved in ubiquitin-dependent protein catabolic process(5.06202541532715e-11);transcription initiation from RNA polymerase II promoter(8…	negative regulation of transcription from RNA polymerase II promoter	1.81213e-40	TGF-beta signaling pathway - Homo sapiens (human)(6.43625229642521e-12)	TGF-beta signaling pathway - Homo sapiens (human)	6.43625e-12	49	69	102,255,102	ellipse	0
CDKN1C	Cyclin-dependent kinase inhibitor 1C	P49918	9606	cytoplasm;nucleus	cytoplasm	cell cycle arrest(6.62599393011651e-26);G1 phase of mitotic cell cycle(2.69300382925997e-30);negative regulation of epithelial cell proliferation(4.29781704452745e-10);negative regulation of transcription from RNA polymerase II promoter(1.81212858881878e-40);negative regulation of transcription, DNA-dependent(1.32155628147796e-18);neuron maturation(0.00685734645431921);placenta development(0.0455…	negative regulation of transcription from RNA polymerase II promoter	1.81213e-40	Cell cycle - Homo sapiens (human)(5.62481718379795e-35)	Cell cycle - Homo sapiens (human)	5.62482e-35	2	22	255,165,0	ellipse	3.17686e-54
EHMT2	Histone-lysine N-methyltransferase EHMT2	Q96KQ7	9606	cytoplasm;nucleus	cytoplasm	DNA methylation(0.0177511599547963);DNA methylation on cytosine within a CG sequence(0.0247619628941442);fertilization(0.199625622680316);negative regulation of transcription from RNA polymerase II promoter(1.81212858881878e-40);organ growth(0.000501851184715542);pachytene(0.00253688932863643);peptidyl-lysine dimethylation(0.0327386632936691);regulation of DNA replication(0.000197031849483173);sp…	negative regulation of transcription from RNA polymerase II promoter	1.81213e-40				3	23	255,165,0	ellipse	0.00515682
ESR2	Estrogen receptor beta	Q92731	9606	extracellular;mitochondrion;nucleus	extracellular	brain development(5.6829767935711e-05);cell-cell signaling(0.00461223355942102);epithelial cell maturation involved in prostate gland development(0.0327386632936691);intracellular estrogen receptor signaling pathway(0.00253688932863643);negative regulation of androgen receptor signaling pathway(5.45815842284237e-09);negative regulation of cell growth(1.07482439189074e-19);negative regulation of e…	negative regulation of transcription from RNA polymerase II promoter	1.81213e-40				7	27	255,165,0	ellipse	1.1178e-07
HDAC7	Histone deacetylase 7	Q8WUI4	9606	cytoplasm;nucleus	nucleus	cell-cell junction assembly(0.0778077229546009);histone H3 deacetylation(2.71947151264043e-13);histone H4 deacetylation(3.6566404379151e-12);negative regulation of interleukin-2 production(0.00685734645431921);negative regulation of osteoblast differentiation(3.41069755315838e-08);negative regulation of transcription from RNA polymerase II promoter(1.81212858881878e-40);Notch signaling pathway(5.…	negative regulation of transcription from RNA polymerase II promoter	1.81213e-40				2	22	255,165,0	ellipse	0.00105835
NCOR2	Nuclear receptor corepressor 2	Q9Y618	9606	nucleus	nucleus	cellular lipid metabolic process(1.29207223991302e-05);negative regulation of transcription from RNA polymerase II promoter(1.81212858881878e-40);Notch signaling pathway(5.0999919682248e-24);regulation of cellular ketone metabolic process by negative regulation of transcription from RNA polymerase II promoter(0.00421493370551291);small molecule metabolic process(1.11852850913241e-18);transcriptio…	negative regulation of transcription from RNA polymerase II promoter	1.81213e-40				2	22	255,165,0	ellipse	0.00502923
NIPBL	Nipped-B-like protein	Q6KC79	9606	nucleus	nucleus	brain development(5.6829767935711e-05);cellular protein localization(0.000534071574321385);cellular response to X-ray(0.0247619628941442);cognition(0.0633051409168827);developmental growth(5.2244805390914e-06);ear morphogenesis(0.0207221700872999);embryonic digestive tract morphogenesis(0.157547416524369);embryonic forelimb morphogenesis(0.113061655697301);embryonic viscerocranium morphogenesis(0…	negative regulation of transcription from RNA polymerase II promoter	1.81213e-40				2	22	255,165,0	ellipse	6.53089e-32
NOTCH1	Neurogenic locus notch homolog protein 1	P46531	9606	endoplasmic reticulum;extracellular;golgi apparatus;nucleus;plasma membrane	extracellular	anagen(0.000358369549917946);aortic valve morphogenesis(0.0207221700872999);arterial endothelial cell differentiation(0.0287673881801265);atrioventricular node development(0.00839439465790927);atrioventricular valve morphogenesis(0.0706201091424927);auditory receptor cell fate commitment(0.0125386063906373);axonogenesis(0.000693988692113783);branching morphogenesis of an epithelial tube(0.0017374…	negative regulation of transcription from RNA polymerase II promoter	1.81213e-40	Notch signaling pathway - Homo sapiens (human)(0.000297740395827238)	Notch signaling pathway - Homo sapiens (human)	0.00029774	4	24	255,165,0	ellipse	0.00347025
PHB	Prohibitin	P35232	9606	plasma membrane;mitochondrion;nucleus	plasma membrane	cellular response to interleukin-6(0.0287673881801265);DNA biosynthetic process(0.0247619628941442);DNA replication(0.000208573077483267);histone deacetylation(0.111891565613863);negative regulation of androgen receptor signaling pathway(5.45815842284237e-09);negative regulation of cell growth(1.07482439189074e-19);negative regulation of cell proliferation(5.69898776004708e-19);negative regulatio…	negative regulation of transcription from RNA polymerase II promoter	1.81213e-40				2	22	255,165,0	ellipse	0.0452221
PIAS1	E3 SUMO-protein ligase PIAS1	O75925	9606	nucleus	nucleus	androgen receptor signaling pathway(1.14790160427337e-14);interferon-gamma-mediated signaling pathway(0.000206751555156049);JAK-STAT cascade(0.00560350724839799);negative regulation of transcription from RNA polymerase II promoter(1.81212858881878e-40);positive regulation of proteasomal ubiquitin-dependent protein catabolic process(6.08791646729736e-17);positive regulation of protein sumoylation(…	negative regulation of transcription from RNA polymerase II promoter	1.81213e-40	Ubiquitin mediated proteolysis - Homo sapiens (human)(1.66006700224296e-24);Small cell lung cancer - Homo sapiens (human)(1.68434994436881e-13);Jak-STAT signaling pathway - Homo sapiens (human)(0.0127948022063471)	Ubiquitin mediated proteolysis - Homo sapiens (human)	1.66007e-24	2	22	255,165,0	ellipse	0.00304526
PRMT5	Protein arginine N-methyltransferase 5	O14744	9606	cytosol;nucleus	cytosol	cell proliferation(1.005875271029e-31);endothelial cell activation(0.0207221700872999);histone H4-R3 methylation(0.00839439465790927);ncRNA metabolic process(0.00343829981774885);negative regulation of transcription from RNA polymerase II promoter(1.81212858881878e-40);regulation of mitosis(0.000197031849483173);spliceosomal snRNP assembly(0.00482982435061076);transcription, DNA-dependent(6.80993…	negative regulation of transcription from RNA polymerase II promoter	1.81213e-40				2	22	255,165,0	ellipse	0.00304526
RBBP7	Histone-binding protein RBBP7	Q16576	9606	NOT DEFINED		cell proliferation(1.005875271029e-31);cellular heat acclimation(0.00421493370551291);CENP-A containing nucleosome assembly at centromere(4.08319160658021e-08);DNA replication(0.000208573077483267);multicellular organismal development(0.0010607249721102);negative regulation of cell growth(1.07482439189074e-19);negative regulation of transcription from RNA polymerase II promoter(1.81212858881878e-…	negative regulation of transcription from RNA polymerase II promoter	1.81213e-40				2	22	255,165,0	ellipse	0.0102926
RUNX3	Runt-related transcription factor 3	Q13761	9606	cytoplasm	cytoplasm	axon guidance(2.87619439049195e-28);cell maturation(0.0053792707520872);hair follicle morphogenesis(9.1866918847763e-08);induction of apoptosis(6.0285199315613e-26);interferon-gamma production(0.00153449505233276);negative regulation of cell cycle(3.58674913342903e-05);negative regulation of epithelial cell proliferation(4.29781704452745e-10);negative regulation of transcription from RNA polymera…	negative regulation of transcription from RNA polymerase II promoter	1.81213e-40				2	22	255,165,0	ellipse	2.31771e-17
SFPQ	Splicing factor, proline- and glutamine-rich	P23246	9606	cytoplasm;nucleus	nucleus	alternative mRNA splicing, via spliceosome(0.00132083075644314);DNA recombination(8.58488198603721e-12);DNA repair(1.55248234224366e-22);negative regulation of transcription from RNA polymerase II promoter(1.81212858881878e-40);transcription, DNA-dependent(6.80993666264066e-34)	negative regulation of transcription from RNA polymerase II promoter	1.81213e-40				3	23	255,165,0	ellipse	0.0372771
SIRT7	NAD-dependent protein deacetylase sirtuin-7	Q9NRC8	9606	cytoplasm	cytoplasm	histone H3 deacetylation(2.71947151264043e-13);negative regulation of transcription from RNA polymerase II promoter(1.81212858881878e-40);positive regulation of transcription on exit from mitosis(0.00421493370551291);rRNA transcription(0.000777230253528426)	negative regulation of transcription from RNA polymerase II promoter	1.81213e-40				14	34	255,165,0	ellipse	1.00422e-06
SMARCA4	Transcription activator BRG1	P51532	9606	NOT DEFINED		chromatin remodeling(7.97130109728822e-10);negative regulation of androgen receptor signaling pathway(5.45815842284237e-09);negative regulation of cell growth(1.07482439189074e-19);negative regulation of S phase of mitotic cell cycle(0.00410759685367295);negative regulation of transcription from RNA polymerase II promoter(1.81212858881878e-40);nervous system development(0.00106375526842653);neura…	negative regulation of transcription from RNA polymerase II promoter	1.81213e-40				2	22	255,165,0	ellipse	1.76983e-16
UBE2D1	Ubiquitin-conjugating enzyme E2 D1	P51668	9606	cytosol;nucleus	cytosol	anaphase-promoting complex-dependent proteasomal ubiquitin-dependent protein catabolic process(4.21099421390093e-23);BMP signaling pathway(2.95378234620995e-10);mitotic spindle assembly checkpoint(0.000677030338878386);negative regulation of transcription from RNA polymerase II promoter(1.81212858881878e-40);negative regulation of ubiquitin-protein ligase activity involved in mitotic cell cycle(1…	negative regulation of transcription from RNA polymerase II promoter	1.81213e-40				4	24	255,165,0	ellipse	9.15984e-08
VPS72	Vacuolar protein sorting-associated protein 72 homolog	Q15906	9606	nucleus	nucleus	chromatin modification(3.45047841520709e-07);negative regulation of transcription from RNA polymerase II promoter(1.81212858881878e-40);somatic stem cell maintenance(0.0337607263933283);transcription, DNA-dependent(6.80993666264066e-34)	negative regulation of transcription from RNA polymerase II promoter	1.81213e-40				2	22	255,165,0	ellipse	1.13566e-18
YBX1	Nuclease-sensitive element-binding protein 1	P67809	9606	cytoplasm;extracellular;nucleus	extracellular	CRD-mediated mRNA stabilization(0.000175137793201374);in utero embryonic development(3.64443472681049e-11);mRNA splicing, via spliceosome(1.63521784560617e-18);negative regulation of striated muscle cell differentiation(0.279198227450914);negative regulation of transcription from RNA polymerase II promoter(1.81212858881878e-40);negative regulation of transcription, DNA-dependent(1.32155628147796e…	negative regulation of transcription from RNA polymerase II promoter	1.81213e-40				3	23	255,165,0	ellipse	1.40796e-11
ZNF205	Zinc finger protein 205	O95201	9606	nucleus	nucleus	negative regulation of transcription from RNA polymerase II promoter(1.81212858881878e-40);positive regulation of hydrogen peroxide biosynthetic process(0.00421493370551291);positive regulation of mitochondrial outer membrane permeabilization(0.00421493370551291);transcription, DNA-dependent(6.80993666264066e-34)	negative regulation of transcription from RNA polymerase II promoter	1.81213e-40				2	22	255,165,0	ellipse	1.6605e-66
MCM7	DNA replication licensing factor MCM7	P33993	9606	cytosol;nucleus	nucleus	cell cycle checkpoint(5.64017151827708e-13);cell proliferation(1.005875271029e-31);cellular response to epidermal growth factor stimulus(0.000391401641260427);DNA replication initiation(0.231364507939377);DNA strand elongation involved in DNA replication(0.0052103250651259);DNA unwinding involved in DNA replication(0.101984689709936);G1/S transition of mitotic cell cycle(2.16239240766848e-40);M/G…	G1/S transition of mitotic cell cycle	2.16239e-40				61	81	102,255,102	ellipse	0
BCL2	Apoptosis regulator Bcl-2	P10415	9606	cytosol;endoplasmic reticulum;mitochondrion;nucleus	mitochondrion	actin filament organization(0.00200649853755713);axon regeneration(0.137026788306512);B cell homeostasis(4.275556317894e-05);B cell lineage commitment(0.0077533809540387);B cell proliferation(0.118348456340757);B cell receptor signaling pathway(8.01237960526408e-05);behavioral fear response(0.187169434981083);branching involved in ureteric bud morphogenesis(0.000760836082752719);CD8-positive, alp…	G1/S transition of mitotic cell cycle	2.16239e-40	Amyotrophic lateral sclerosis (ALS) - Homo sapiens (human)(0.000630135057043458);Apoptosis - Homo sapiens (human)(9.7493650807412e-10);Small cell lung cancer - Homo sapiens (human)(1.68434994436881e-13);Prion disease - Homo sapiens (human)(8.68210728034864e-06);Colorectal cancer - Homo sapiens (human)(1.56164182354598e-15);Prostate cancer - Homo sapiens (human)(3.25938482909074e-24);Focal adhesio…	Prostate cancer - Homo sapiens (human)	3.25938e-24	2	22	255,165,0	ellipse	0.000344598
CUL3	Cullin-3	Q13618	9606	golgi apparatus;nucleus	golgi apparatus	cell cycle arrest(6.62599393011651e-26);cell migration(3.84881585665044e-06);COPII vesicle coating(0.0107150030628999);cyclin catabolic process(0.0247619628941442);cytokinesis(4.65873863590315e-06);embryonic cleavage(0.00226452709143716);G1/S transition of mitotic cell cycle(2.16239240766848e-40);gastrulation(3.92018787397324e-05);integrin-mediated signaling pathway(0.0309231852633416);intrinsic …	G1/S transition of mitotic cell cycle	2.16239e-40				21	41	255,165,0	ellipse	1.03345e-19
MCM10	Protein MCM10 homolog	Q7L590	9606	cytoplasm;nucleus	nucleus	cell cycle checkpoint(5.64017151827708e-13);DNA replication(0.000208573077483267);G1/S transition of mitotic cell cycle(2.16239240766848e-40);M/G1 transition of mitotic cell cycle(1.09341602297123e-15)	G1/S transition of mitotic cell cycle	2.16239e-40				2	22	255,165,0	ellipse	5.97157e-07
RPA1	Replication protein A 70 kDa DNA-binding subunit	P27694	9606	cytoplasm;nucleus	nucleus	cell cycle checkpoint(5.64017151827708e-13);DNA recombinase assembly(0.0207221700872999);DNA strand elongation involved in DNA replication(0.0052103250651259);G1/S transition of mitotic cell cycle(2.16239240766848e-40);hemopoiesis(0.0665244564041816);homeostasis of number of cells within a tissue(0.0245908705091028);in utero embryonic development(3.64443472681049e-11);M/G1 transition of mitotic c…	G1/S transition of mitotic cell cycle	2.16239e-40				2	22	255,165,0	ellipse	3.17595e-06
SKP2	S-phase kinase-associated protein 2	Q13309	9606	cytosol;nucleus	cytosol	anaphase-promoting complex-dependent proteasomal ubiquitin-dependent protein catabolic process(4.21099421390093e-23);cell proliferation(1.005875271029e-31);cellular response to cell-matrix adhesion(0.0166477911871205);G1 phase of mitotic cell cycle(2.69300382925997e-30);G1/S transition of mitotic cell cycle(2.16239240766848e-40);G2/M transition of mitotic cell cycle(3.10495652369023e-27);positive…	G1/S transition of mitotic cell cycle	2.16239e-40				2	22	255,165,0	ellipse	0.00641715
GTF2A1	Transcription initiation factor IIA subunit 1	P52655	9606	NOT DEFINED		regulation of transcription, DNA-dependent(3.63546512682362e-08);transcription elongation from RNA polymerase II promoter(2.19156308037189e-14);transcription initiation from RNA polymerase II promoter(8.07439520440606e-40);viral process(1.6915807659812e-22)	transcription initiation from RNA polymerase II promoter	8.0744e-40	Basal transcription factors - Homo sapiens (human)(0.000121319725401454)	Basal transcription factors - Homo sapiens (human)	0.00012132	2	22	255,165,0	ellipse	0.000297573
MED15	Mediator of RNA polymerase II transcription subunit 15	Q96RN5	9606	golgi apparatus;nucleus	golgi apparatus	stem cell maintenance(1.49603811855167e-06);transcription initiation from RNA polymerase II promoter(8.07439520440606e-40)	transcription initiation from RNA polymerase II promoter	8.0744e-40				2	22	255,165,0	ellipse	0.000145729
POLR2A	DNA-directed RNA polymerase II subunit RPB1	P24928	9606	NOT DEFINED		7-methylguanosine mRNA capping(2.35320439603681e-07);mRNA splicing, via spliceosome(1.63521784560617e-18);positive regulation of viral transcription(1.45065658662733e-11);protein phosphorylation(1.69846913596831e-07);regulation of transcription, DNA-dependent(3.63546512682362e-08);transcription elongation from RNA polymerase II promoter(2.19156308037189e-14);transcription initiation from RNA poly…	transcription initiation from RNA polymerase II promoter	8.0744e-40	Pyrimidine metabolism - Homo sapiens (human)(0.00385386239945103);Purine metabolism - Homo sapiens (human)(0.0693717974851465);RNA polymerase - Homo sapiens (human)(0.00312396824279448)	RNA polymerase - Homo sapiens (human)	0.00312397	8	28	255,165,0	ellipse	6.82903e-07
CDC42	Cell division control protein 42 homolog	P60953	9606	cytosol;golgi apparatus;microtubule organising centre;plasma membrane;cytoplasm	plasma membrane	actin cytoskeleton organization(7.17104142319119e-05);actin filament branching(0.0166477911871205);actin filament bundle assembly(0.0526242390596985);adherens junction organization(5.93355595789936e-05);axon guidance(2.87619439049195e-28);blood coagulation(4.43544334127005e-08);canonical Wnt receptor signaling pathway(0.000192460498172042);cardiac conduction system development(0.0405796263153097)…	epidermal growth factor receptor signaling pathway	1.72787e-39	Pathogenic Escherichia coli infection - EHEC - Homo sapiens (human)(2.00006961339792e-12);Epithelial cell signaling in Helicobacter pylori infection - Homo sapiens (human)(3.03753755643695e-11);Leukocyte transendothelial migration - Homo sapiens (human)(1.06575902678168e-10);Regulation of actin cytoskeleton - Homo sapiens (human)(1.82476535184142e-17);GnRH signaling pathway - Homo sapiens (human)…	MAPK signaling pathway - Homo sapiens (human)	7.32653e-25	48	68	0,127,255	ellipse	0
HGS	Hepatocyte growth factor-regulated tyrosine kinase substrate	O14964	9606	cytosol;endosome	endosome	cellular membrane organization(2.29710871073062e-12);endosomal transport(1.20612535556895e-05);endosome to lysosome transport(0.00685734645431921);epidermal growth factor receptor signaling pathway(1.7278736270195e-39);intracellular protein transport(0.00199983762189854);negative regulation of cell proliferation(5.69898776004708e-19);negative regulation of epidermal growth factor receptor signali…	epidermal growth factor receptor signaling pathway	1.72787e-39				3	23	255,165,0	ellipse	0.00232498
PPP2CA	Serine/threonine-protein phosphatase 2A catalytic subunit alpha isoform	P67775	9606	cytosol;cytoplasm;mitochondrion;nucleus;plasma membrane	plasma membrane	ceramide metabolic process(0.00600919050017296);fibroblast growth factor receptor signaling pathway(1.90893801103115e-39);inactivation of MAPK activity(0.00282343417332791);induction of apoptosis(6.0285199315613e-26);meiosis(6.88051256978259e-13);mesoderm development(0.000777230253528426);negative regulation of cell growth(1.07482439189074e-19);negative regulation of epithelial to mesenchymal tra…	fibroblast growth factor receptor signaling pathway	1.90894e-39				6	26	255,165,0	ellipse	0.017332
PPP2R1A	Serine/threonine-protein phosphatase 2A 65 kDa regulatory subunit A alpha isoform	P30153	9606	cytosol;cytoplasm;mitochondrion;nucleus	mitochondrion	ceramide metabolic process(0.00600919050017296);chromosome segregation(6.46854836128873e-18);fibroblast growth factor receptor signaling pathway(1.90893801103115e-39);G2/M transition of mitotic cell cycle(3.10495652369023e-27);inactivation of MAPK activity(0.00282343417332791);induction of apoptosis(6.0285199315613e-26);negative regulation of cell growth(1.07482439189074e-19);negative regulation …	fibroblast growth factor receptor signaling pathway	1.90894e-39				2	22	255,165,0	ellipse	2.53917e-11
ARRB2	Beta-arrestin-2	P32121	9606	plasma membrane;cytoplasm;cytosol;nucleus	plasma membrane	adult walking behavior(0.0370150904864576);brain development(5.6829767935711e-05);cell chemotaxis(0.00482982435061076);desensitization of G-protein coupled receptor protein signaling pathway by arrestin(0.00839439465790927);detection of temperature stimulus involved in sensory perception of pain(0.00176313235857801);follicle-stimulating hormone signaling pathway(0.0366760043655552);G-protein coup…	transforming growth factor beta receptor signaling pathway	3.33567e-38				6	26	255,165,0	ellipse	1.24995e-08
MAP3K1	Mitogen-activated protein kinase kinase kinase 1	Q13233	9606	cytosol	cytosol	apoptotic mitochondrial changes(0.000138069518815224);camera-type eye development(0.220543805951906);cellular response to mechanical stimulus(0.000412207487427194);innate immune response(3.99052023008877e-24);MyD88-dependent toll-like receptor signaling pathway(1.57391737296348e-16);positive regulation of actin filament polymerization(2.41297513468173e-07);regulation of cell migration(0.001672650…	transforming growth factor beta receptor signaling pathway	3.33567e-38	Ubiquitin mediated proteolysis - Homo sapiens (human)(1.66006700224296e-24);GnRH signaling pathway - Homo sapiens (human)(4.26409764168713e-11);MAPK signaling pathway - Homo sapiens (human)(7.32653426005845e-25)	MAPK signaling pathway - Homo sapiens (human)	7.32653e-25	5	25	255,165,0	ellipse	0.00341256
PARD3	Partitioning defective 3 homolog	Q8TEW0	9606	cytoplasm;cytosol;plasma membrane	plasma membrane	apical constriction(0.0327386632936691);asymmetric cell division(0.000261603026539136);axonogenesis(0.000693988692113783);cell cycle(1.00491396230024e-13);centrosome localization(0.0918073517291021);establishment of epithelial cell polarity(0.00200654251970537);microtubule cytoskeleton organization(2.80070204565152e-05);protein complex assembly(6.11535592992078e-11);protein kinase C-activating G-…	transforming growth factor beta receptor signaling pathway	3.33567e-38				3	23	255,165,0	ellipse	2.17433e-09
TGFBRAP1	Transforming growth factor-beta receptor-associated protein 1	Q8WUH2	9606	cytoplasm	cytoplasm	intracellular protein transport(0.00199983762189854);regulation of transcription, DNA-dependent(3.63546512682362e-08);transforming growth factor beta receptor signaling pathway(3.33567404668764e-38);vesicle-mediated transport(0.0289554470069493)	transforming growth factor beta receptor signaling pathway	3.33567e-38				2	22	255,165,0	ellipse	3.08952e-74
ZFYVE9	Zinc finger FYVE domain-containing protein 9	O95405	9606	endosome	endosome	endocytosis(0.0144830983222511);negative regulation of transforming growth factor beta receptor signaling pathway(2.4237865828206e-20);SMAD protein complex assembly(2.99964222240782e-07);SMAD protein import into nucleus(0.000121319725401454);transforming growth factor beta receptor signaling pathway(3.33567404668764e-38)	transforming growth factor beta receptor signaling pathway	3.33567e-38	TGF-beta signaling pathway - Homo sapiens (human)(6.43625229642521e-12)	TGF-beta signaling pathway - Homo sapiens (human)	6.43625e-12	2	22	255,165,0	ellipse	1.2383e-05
CCDC85B	Coiled-coil domain-containing protein 85B	Q15834	9606	centrosome;cytoplasm;nucleus	centrosome	cell differentiation(1.97848613682762e-05);negative regulation of cell growth(1.07482439189074e-19);negative regulation of fat cell differentiation(0.00210142871366302);negative regulation of transcription, DNA-dependent(1.32155628147796e-18);transcription, DNA-dependent(6.80993666264066e-34)	transcription, DNA-dependent	6.80994e-34				20	40	102,255,102	ellipse	0
LRPPRC	Leucine-rich PPR motif-containing protein, mitochondrial	P42704	9606	cytoplasm;mitochondrion;nucleus	mitochondrion	mitochondrion transport along microtubule(5.8952493510621e-10);mRNA transport(6.15649629476753e-06);regulation of transcription, DNA-dependent(3.63546512682362e-08);transcription, DNA-dependent(6.80993666264066e-34)	transcription, DNA-dependent	6.80994e-34				44	64	102,255,102	ellipse	0
RUVBL2	RuvB-like 2	Q9Y230	9606	cytoplasm;nucleus	nucleus	cellular response to UV(1.54516685963899e-08);DNA recombination(8.58488198603721e-12);DNA repair(1.55248234224366e-22);histone H2A acetylation(0.000105939792959345);histone H4 acetylation(8.77971980770307e-06);protein folding(2.43959776737763e-05);regulation of growth(1.11767691416162e-08);regulation of transcription, DNA-dependent(3.63546512682362e-08);transcription, DNA-dependent(6.809936662640…	transcription, DNA-dependent	6.80994e-34				95	115	102,255,102	ellipse	0
PHF1	PHD finger protein 1	O43189	9606	cytoplasm;microtubule organising centre;nucleus	nucleus	chromatin modification(3.45047841520709e-07);negative regulation of histone H3-K27 methylation(0.00839439465790927);positive regulation of histone H3-K27 methylation(0.0125386063906373);response to DNA damage stimulus(7.92794474412744e-26);transcription, DNA-dependent(6.80993666264066e-34)	transcription, DNA-dependent	6.80994e-34				12	32	0,127,255	ellipse	0
RELB	Transcription factor RelB	Q01201	9606	cytosol;microtubule organising centre;nucleus	nucleus	antigen processing and presentation(4.43089994402334e-26);myeloid dendritic cell differentiation(1.41577616488101e-06);positive regulation of gene expression(2.62282725549404e-06);T-helper 1 cell differentiation(0.0405796263153097);transcription, DNA-dependent(6.80993666264066e-34)	transcription, DNA-dependent	6.80994e-34				44	64	0,127,255	ellipse	0
ASF1A	Histone chaperone ASF1A	Q9Y294	9606	nucleus	nucleus	chromatin modification(3.45047841520709e-07);DNA repair(1.55248234224366e-22);muscle cell differentiation(0.00134016684991728);negative regulation of chromatin silencing(0.00839439465790927);nucleosome assembly(0.000430999841582634);osteoblast differentiation(0.00978266737801382);transcription, DNA-dependent(6.80993666264066e-34)	transcription, DNA-dependent	6.80994e-34				2	22	255,165,0	ellipse	4.88828e-15
ASF1B	Histone chaperone ASF1B	Q9NVP2	9606	nucleus	nucleus	cell differentiation(1.97848613682762e-05);chromatin modification(3.45047841520709e-07);multicellular organismal development(0.0010607249721102);nucleosome assembly(0.000430999841582634);regulation of transcription, DNA-dependent(3.63546512682362e-08);spermatogenesis(7.5743632283117e-08);transcription, DNA-dependent(6.80993666264066e-34)	transcription, DNA-dependent	6.80994e-34				2	22	255,165,0	ellipse	1.44075e-10
BAZ1B	Tyrosine-protein kinase BAZ1B	Q9UIG0	9606	NOT DEFINED		ATP-dependent chromatin remodeling(0.0520903085912354);chromatin-mediated maintenance of transcription(0.0482865665082854);DNA replication-dependent nucleosome disassembly(0.00421493370551291);double-strand break repair(1.39371015566097e-06);heart morphogenesis(0.17939853418353);transcription, DNA-dependent(6.80993666264066e-34)	transcription, DNA-dependent	6.80994e-34				2	22	255,165,0	ellipse	0.00191458
BCLAF1	Bcl-2-associated transcription factor 1	Q9NYF8	9606	cytoplasm;nucleus	nucleus	induction of apoptosis(6.0285199315613e-26);negative regulation of transcription, DNA-dependent(1.32155628147796e-18);positive regulation of DNA-dependent transcription, initiation(0.00421493370551291);positive regulation of intrinsic apoptotic signaling pathway(3.95074871243173e-05);positive regulation of response to DNA damage stimulus(0.0706201091424927);regulation of DNA-dependent transcripti…	transcription, DNA-dependent	6.80994e-34				2	22	255,165,0	ellipse	1.87575e-07
BTK	Tyrosine-protein kinase BTK	Q06187	9606	cytoplasm;cytosol;nucleus;plasma membrane	plasma membrane	adaptive immune response(6.75054325059289e-05);apoptotic signaling pathway(0.00410759685367295);B cell activation(0.00821891815592011);B cell receptor signaling pathway(8.01237960526408e-05);calcium-mediated signaling(0.0298253541493455);cell maturation(0.0053792707520872);I-kappaB kinase/NF-kappaB cascade(1.69459881576898e-16);innate immune response(3.99052023008877e-24);mesoderm development(0.0…	transcription, DNA-dependent	6.80994e-34	Fc epsilon RI signaling pathway - Homo sapiens (human)(9.51910833971694e-11);Primary immunodeficiency - Homo sapiens (human)(0.00642719599165188);B cell receptor signaling pathway - Homo sapiens (human)(6.88051256978259e-13)	B cell receptor signaling pathway - Homo sapiens (human)	6.88051e-13	2	22	255,165,0	ellipse	0.0129343
CAND1	Cullin-associated NEDD8-dissociated protein 1	Q86VP6	9606	cytoplasm;nucleus	cytoplasm	cell differentiation(1.97848613682762e-05);negative regulation of catalytic activity(0.00560350724839799);positive regulation of RNA polymerase II transcriptional preinitiation complex assembly(0.0247619628941442);protein ubiquitination(6.35043173726095e-11);SCF complex assembly(0.00421493370551291);transcription, DNA-dependent(6.80993666264066e-34)	transcription, DNA-dependent	6.80994e-34				4	24	255,165,0	ellipse	1.14256e-79
CDC5L	Cell division cycle 5-like protein	Q99459	9606	cytoplasm;nucleus	nucleus	cell cycle(1.00491396230024e-13);mRNA splicing, via spliceosome(1.63521784560617e-18);regulation of transcription, DNA-dependent(3.63546512682362e-08);transcription, DNA-dependent(6.80993666264066e-34)	transcription, DNA-dependent	6.80994e-34				12	32	255,165,0	ellipse	1.66222e-11
CSNK2A1	Casein kinase II subunit alpha	P68400	9606	cytosol;plasma membrane	plasma membrane	axon guidance(2.87619439049195e-28);chaperone-mediated protein folding(0.0405796263153097);mitotic spindle checkpoint(7.45111494094942e-08);negative regulation of cysteine-type endopeptidase activity involved in apoptotic process(3.32003182859844e-09);positive regulation of cell growth(5.33377992232621e-07);positive regulation of cell proliferation(8.39008370163785e-19);positive regulation of pro…	transcription, DNA-dependent	6.80994e-34	Wnt signaling pathway - Homo sapiens (human)(3.67904895044796e-07);Adherens junction - Homo sapiens (human)(1.69459881576898e-16);Tight junction - Homo sapiens (human)(1.56959633866618e-19)	Tight junction - Homo sapiens (human)	1.5696e-19	6	26	255,165,0	ellipse	4.87847e-20
CTCF	Transcriptional repressor CTCF	P49711	9606	nucleus	nucleus	chromatin modification(3.45047841520709e-07);chromosome segregation(6.46854836128873e-18);maintenance of DNA methylation(0.000619967359289918);negative regulation of transcription, DNA-dependent(1.32155628147796e-18);nucleosome positioning(0.000261603026539136);positive regulation of transcription, DNA-dependent(4.63825241811824e-24);regulation of centromeric sister chromatid cohesion(0.000619967…	transcription, DNA-dependent	6.80994e-34				3	23	255,165,0	ellipse	3.25228e-37
EEF1A1	Elongation factor 1-alpha 1	P68104	9606	cytosol;cytoplasm;nucleus	cytosol	GTP catabolic process(0.231965912421671);regulation of transcription, DNA-dependent(3.63546512682362e-08);transcription, DNA-dependent(6.80993666264066e-34)	transcription, DNA-dependent	6.80994e-34				5	25	255,165,0	ellipse	1.48183e-11
EIF2C1	Protein argonaute-1	Q9UL18	9606	cytoplasm;cytosol	cytosol	gene expression(1.56963288277759e-23);negative regulation of translation involved in gene silencing by miRNA(0.000484231192664437);Notch signaling pathway(5.0999919682248e-24);nuclear-transcribed mRNA catabolic process(0.0166477911871205);regulation of transcription, DNA-dependent(3.63546512682362e-08);transcription, DNA-dependent(6.80993666264066e-34)	transcription, DNA-dependent	6.80994e-34				2	22	255,165,0	ellipse	1.76983e-16
EIF2C2	Protein argonaute-2	Q9UKV8	9606	cytoplasm;cytosol;nucleus	cytosol	mRNA cleavage involved in gene silencing by miRNA(0.00839439465790927);negative regulation of translation involved in gene silencing by miRNA(0.000484231192664437);negative regulation of translational initiation(0.0633051409168827);Notch signaling pathway(5.0999919682248e-24);post-embryonic development(0.000111324945442626);pre-miRNA processing(0.0405796263153097);regulation of transcription, DNA…	transcription, DNA-dependent	6.80994e-34				3	23	255,165,0	ellipse	3.93169e-08
HDAC6	Histone deacetylase 6	Q9UBN7	9606	plasma membrane;cytoplasm;cytosol	plasma membrane	aggresome assembly(7.04279605449928e-07);cellular response to hydrogen peroxide(0.00113143138039939);cellular response to misfolded protein(0.0813542791205561);cellular response to topologically incorrect protein(0.00421493370551291);histone H3 deacetylation(2.71947151264043e-13);histone H4 deacetylation(3.6566404379151e-12);Hsp90 deacetylation(0.0327386632936691);lysosome localization(0.02072217…	transcription, DNA-dependent	6.80994e-34				3	23	255,165,0	ellipse	0.00116211
ILF2	Interleukin enhancer-binding factor 2	Q12905	9606	cytoplasm;nucleus	nucleus	immune response(8.1009074232241e-25);positive regulation of transcription, DNA-dependent(4.63825241811824e-24);transcription, DNA-dependent(6.80993666264066e-34)	transcription, DNA-dependent	6.80994e-34				2	22	255,165,0	ellipse	3.79902e-18
ILF3	Interleukin enhancer-binding factor 3	Q12906	9606	mitochondrion;nucleus	mitochondrion	M phase(0.0125386063906373);negative regulation of transcription, DNA-dependent(1.32155628147796e-18);positive regulation of transcription, DNA-dependent(4.63825241811824e-24);transcription, DNA-dependent(6.80993666264066e-34)	transcription, DNA-dependent	6.80994e-34				3	23	255,165,0	ellipse	1.05051e-22
LRIF1	Ligand-dependent nuclear receptor-interacting factor 1	Q5T3J3	9606	nucleus	nucleus	regulation of transcription, DNA-dependent(3.63546512682362e-08);transcription, DNA-dependent(6.80993666264066e-34)	transcription, DNA-dependent	6.80994e-34				3	23	255,165,0	ellipse	0.00450342
MCRS1	Microspherule protein 1	Q96EZ8	9606	cytoplasm	cytoplasm	DNA recombination(8.58488198603721e-12);DNA repair(1.55248234224366e-22);histone H4-K16 acetylation(0.00282343417332791);histone H4-K5 acetylation(0.00176313235857801);histone H4-K8 acetylation(0.00176313235857801);regulation of transcription, DNA-dependent(3.63546512682362e-08);transcription, DNA-dependent(6.80993666264066e-34)	transcription, DNA-dependent	6.80994e-34				2	22	255,165,0	ellipse	0.00538198
MLLT3	Protein AF-9	P42568	9606	nucleus	nucleus	anterior/posterior pattern specification(0.0263540540781407);negative regulation of canonical Wnt receptor signaling pathway(2.13984771341243e-06);positive regulation of Wnt receptor signaling pathway, planar cell polarity pathway(0.000619967359289918);regulation of transcription, DNA-dependent(3.63546512682362e-08);segment specification(0.0405796263153097);transcription, DNA-dependent(6.80993666…	transcription, DNA-dependent	6.80994e-34				2	22	255,165,0	ellipse	5.42324e-08
MMS19	MMS19 nucleotide excision repair protein homolog	Q96T76	9606	cytosol;cytoplasm;nucleus	nucleus	chromosome segregation(6.46854836128873e-18);iron-sulfur cluster assembly(0.00446218708780478);nucleotide-excision repair(0.00153135466798672);phosphorelay signal transduction system(0.0287673881801265);positive regulation of transcription, DNA-dependent(4.63825241811824e-24);response to hormone stimulus(0.213780596395563);transcription, DNA-dependent(6.80993666264066e-34)	transcription, DNA-dependent	6.80994e-34				6	26	255,165,0	ellipse	0.000267994
MXD1	Max dimerization protein 1	Q05195	9606	mitochondrion;nucleus	mitochondrion	cell proliferation(1.005875271029e-31);multicellular organismal development(0.0010607249721102);transcription, DNA-dependent(6.80993666264066e-34)	transcription, DNA-dependent	6.80994e-34				3	23	255,165,0	ellipse	2.35489e-73
NONO	Non-POU domain-containing octamer-binding protein	Q15233	9606	nucleus	nucleus	DNA recombination(8.58488198603721e-12);DNA repair(1.55248234224366e-22);mRNA processing(0.00275738906895917);regulation of transcription, DNA-dependent(3.63546512682362e-08);RNA splicing(2.24392789539057e-06);transcription, DNA-dependent(6.80993666264066e-34)	transcription, DNA-dependent	6.80994e-34				2	22	255,165,0	ellipse	8.54984e-06
SAP18	Histone deacetylase complex subunit SAP18	O00422	9606	cytoplasm;plasma membrane	plasma membrane	regulation of transcription from RNA polymerase II promoter(1.0492403680329e-10);transcription, DNA-dependent(6.80993666264066e-34)	transcription, DNA-dependent	6.80994e-34				5	25	255,165,0	ellipse	3.25236e-15
SUV420H2	Histone-lysine N-methyltransferase SUV420H2	Q86Y97	9606	NOT DEFINED		histone H4-K20 trimethylation(0.0207221700872999);regulation of transcription, DNA-dependent(3.63546512682362e-08);transcription, DNA-dependent(6.80993666264066e-34)	transcription, DNA-dependent	6.80994e-34				2	22	255,165,0	ellipse	2.06335e-83
TFCP2	Alpha-globin transcription factor CP2	Q12800	9606	nucleus	nucleus	regulation of transcription from RNA polymerase II promoter(1.0492403680329e-10);transcription, DNA-dependent(6.80993666264066e-34)	transcription, DNA-dependent	6.80994e-34				2	22	255,165,0	ellipse	2.98325e-05
UBE2L3	Ubiquitin-conjugating enzyme E2 L3	P68036	9606	cytoplasm;nucleus	nucleus	cell proliferation(1.005875271029e-31);cellular response to glucocorticoid stimulus(0.118348456340757);protein K11-linked ubiquitination(0.00642719599165188);regulation of S phase of mitotic cell cycle(0.0778077229546009);regulation of transcription, DNA-dependent(3.63546512682362e-08);transcription, DNA-dependent(6.80993666264066e-34);ubiquitin-dependent protein catabolic process(2.0701456625690…	transcription, DNA-dependent	6.80994e-34				4	24	255,165,0	ellipse	8.36292e-07
BOP1	Ribosome biogenesis protein BOP1	Q14137	9606	nucleus	nucleus	cell proliferation(1.005875271029e-31);maturation of LSU-rRNA from tricistronic rRNA transcript (SSU-rRNA, 5.8S rRNA, LSU-rRNA)(0.0125386063906373);regulation of cell cycle(2.81005876473934e-14)	cell proliferation	1.00588e-31				2	22	255,165,0	ellipse	3.74178e-16
DKC1	H/ACA ribonucleoprotein complex subunit 4	O60832	9606	cytoplasm;nucleus	cytoplasm	cell proliferation(1.005875271029e-31);pseudouridine synthesis(0.187169434981083);rRNA processing(1.23565954439898e-06);telomere maintenance via telomerase(5.8952493510621e-10)	cell proliferation	1.00588e-31				2	22	255,165,0	ellipse	7.45276e-10
FSCN1	Fascin	Q16658	9606	cytosol	cytosol	actin filament bundle assembly(0.0526242390596985);cell migration(3.84881585665044e-06);cell proliferation(1.005875271029e-31)	cell proliferation	1.00588e-31				2	22	255,165,0	ellipse	0.0194104
GLUL	Glutamine synthetase	P15104	9606	cytosol;mitochondrion;endoplasmic reticulum	mitochondrion	cell proliferation(1.005875271029e-31);cellular nitrogen compound metabolic process(0.0420559047933671);glutamate catabolic process(0.0125386063906373);glutamine biosynthetic process(0.0327386632936691);neurotransmitter uptake(0.0287673881801265);positive regulation of epithelial cell proliferation(0.00643635698703285);positive regulation of insulin secretion(0.216057918732471);positive regulatio…	cell proliferation	1.00588e-31				2	22	255,165,0	ellipse	2.47132e-23
GNG2	Guanine nucleotide-binding protein G(I)/G(S)/G(O) subunit gamma-2	P59768	9606	NOT DEFINED		adenylate cyclase-activating dopamine receptor signaling pathway(0.0918073517291021);cell proliferation(1.005875271029e-31);cellular response to catecholamine stimulus(0.0247619628941442);cellular response to glucagon stimulus(0.143027053480473);cellular response to prostaglandin E stimulus(0.0327386632936691);energy reserve metabolic process(0.0102549496897731);platelet activation(6.296927905922…	cell proliferation	1.00588e-31				2	22	255,165,0	ellipse	3.27077e-27
HDGF	Hepatoma-derived growth factor	P51858	9606	cytoplasm;extracellular	extracellular	activation of signaling protein activity involved in unfolded protein response(3.21753610170018e-07);cell proliferation(1.005875271029e-31)	cell proliferation	1.00588e-31				2	22	255,165,0	ellipse	4.0356e-14
ILK	Integrin-linked protein kinase	Q13418	9606	cytoplasm;cytosol;plasma membrane	plasma membrane	branching involved in ureteric bud morphogenesis(0.000760836082752719);cell aging(5.96887351893128e-07);cell cycle arrest(6.62599393011651e-26);cell junction assembly(3.29376947601002e-08);cell proliferation(1.005875271029e-31);cell-matrix adhesion(0.0342586033450982);establishment or maintenance of epithelial cell apical/basal polarity(0.000939230446470268);extracellular fibril organization(0.00…	cell proliferation	1.00588e-31	PPAR signaling pathway - Homo sapiens (human)(0.157547416524369);Endometrial cancer - Homo sapiens (human)(5.22658164008315e-18);Focal adhesion - Homo sapiens (human)(5.60840701310187e-21)	Focal adhesion - Homo sapiens (human)	5.60841e-21	7	27	255,165,0	ellipse	8.92886e-19
MAP3K11	Mitogen-activated protein kinase kinase kinase 11	Q16584	9606	centrosome;cytoplasm	centrosome	activation of JUN kinase activity(5.48183187333449e-05);cell death(2.02928642129388e-06);cell proliferation(1.005875271029e-31);G1 phase of mitotic cell cycle(2.69300382925997e-30);microtubule-based process(0.000693988692113783);positive regulation of JNK cascade(0.00047038538103967);positive regulation of neuron apoptotic process(3.92017009937651e-07);protein autophosphorylation(8.70518889541862…	cell proliferation	1.00588e-31	MAPK signaling pathway - Homo sapiens (human)(7.32653426005845e-25)	MAPK signaling pathway - Homo sapiens (human)	7.32653e-25	3	23	255,165,0	ellipse	1.43401e-33
PDK1	[Pyruvate dehydrogenase [lipoamide]] kinase isozyme 1, mitochondrial	Q15118	9606	mitochondrion	mitochondrion	cell proliferation(1.005875271029e-31);glucose metabolic process(2.02629826208912e-05);hypoxia-inducible factor-1alpha signaling pathway(0.00839439465790927);intrinsic apoptotic signaling pathway in response to oxidative stress(0.00282343417332791);pyruvate metabolic process(0.124688961699784);regulation of acetyl-CoA biosynthetic process from pyruvate(0.0482865665082854);regulation of glucose me…	cell proliferation	1.00588e-31				2	22	255,165,0	ellipse	1.20255e-34
USP13	Ubiquitin carboxyl-terminal hydrolase 13	Q92995	9606	NOT DEFINED		autophagy(1.76272308248815e-06);cell proliferation(1.005875271029e-31);melanocyte differentiation(0.0267926472758996);protein K63-linked deubiquitination(0.00176313235857801);protein stabilization(1.583436583346e-13);regulation of autophagy(0.000121319725401454);regulation of transcription, DNA-dependent(3.63546512682362e-08);ubiquitin-dependent protein catabolic process(2.07014566256907e-14)	cell proliferation	1.00588e-31				2	22	255,165,0	ellipse	1.43408e-08
RPS7	40S ribosomal protein S7	P62081	9606	cytosol;microtubule organising centre;nucleus	microtubule organising centre	nuclear-transcribed mRNA catabolic process, nonsense-mediated decay(1.83277614564118e-31);ribosomal small subunit biogenesis(0.000364705589125095);rRNA processing(1.23565954439898e-06);SRP-dependent cotranslational protein targeting to membrane(7.79146986951204e-22);translational elongation(5.29535878493993e-24);translational initiation(2.11925770108794e-25);translational termination(7.8221396593…	nuclear-transcribed mRNA catabolic process, nonsense-mediated decay	1.83278e-31				65	85	0,127,255	ellipse	0
PABPC1	Polyadenylate-binding protein 1	P11940	9606	cytoplasm;cytosol	cytosol	mRNA polyadenylation(9.39771901121983e-09);mRNA splicing, via spliceosome(1.63521784560617e-18);mRNA stabilization(0.00132083075644314);negative regulation of nuclear-transcribed mRNA catabolic process, nonsense-mediated decay(0.00421493370551291);nuclear-transcribed mRNA catabolic process, nonsense-mediated decay(1.83277614564118e-31);nuclear-transcribed mRNA poly(A) tail shortening(1.4366865697…	nuclear-transcribed mRNA catabolic process, nonsense-mediated decay	1.83278e-31				3	23	255,165,0	ellipse	0.000121642
PAN2	PAB-dependent poly(A)-specific ribonuclease subunit 2	Q504Q3	9606	cytoplasm;cytosol;nucleus	cytosol	nuclear-transcribed mRNA catabolic process, nonsense-mediated decay(1.83277614564118e-31);nuclear-transcribed mRNA poly(A) tail shortening(1.43668656972224e-05);ubiquitin-dependent protein catabolic process(2.07014566256907e-14)	nuclear-transcribed mRNA catabolic process, nonsense-mediated decay	1.83278e-31				2	22	255,165,0	ellipse	1.20255e-34
PPP2R2A	Serine/threonine-protein phosphatase 2A 55 kDa regulatory subunit B alpha isoform	P63151	9606	cytosol	cytosol	gene expression(1.56963288277759e-23);nuclear-transcribed mRNA catabolic process, nonsense-mediated decay(1.83277614564118e-31);protein dephosphorylation(3.85780842568578e-06);response to morphine(0.0171130295907938);signal transduction(0.00580929719509811)	nuclear-transcribed mRNA catabolic process, nonsense-mediated decay	1.83278e-31				2	22	255,165,0	ellipse	0.0130835
RPL15	60S ribosomal protein L15	P61313	9606	cytosol	cytosol	nuclear-transcribed mRNA catabolic process, nonsense-mediated decay(1.83277614564118e-31);SRP-dependent cotranslational protein targeting to membrane(7.79146986951204e-22);translational elongation(5.29535878493993e-24);translational initiation(2.11925770108794e-25);translational termination(7.82213965939414e-26);viral transcription(6.15093960336062e-26)	nuclear-transcribed mRNA catabolic process, nonsense-mediated decay	1.83278e-31				2	22	255,165,0	ellipse	0.000458813
RPL23	60S ribosomal protein L23	P62829	9606	cytosol;nucleus	cytosol	nuclear-transcribed mRNA catabolic process, nonsense-mediated decay(1.83277614564118e-31);ribosomal protein import into nucleus(0.0482865665082854);SRP-dependent cotranslational protein targeting to membrane(7.79146986951204e-22);translational elongation(5.29535878493993e-24);translational initiation(2.11925770108794e-25);translational termination(7.82213965939414e-26);viral transcription(6.15093…	nuclear-transcribed mRNA catabolic process, nonsense-mediated decay	1.83278e-31				2	22	255,165,0	ellipse	4.09718e-07
RPL30	60S ribosomal protein L30	P62888	9606	cytosol	cytosol	nuclear-transcribed mRNA catabolic process, nonsense-mediated decay(1.83277614564118e-31);SRP-dependent cotranslational protein targeting to membrane(7.79146986951204e-22);translational elongation(5.29535878493993e-24);translational initiation(2.11925770108794e-25);translational termination(7.82213965939414e-26);viral transcription(6.15093960336062e-26)	nuclear-transcribed mRNA catabolic process, nonsense-mediated decay	1.83278e-31				2	22	255,165,0	ellipse	0.0161666
RPL4	60S ribosomal protein L4	P36578	9606	cytosol;nucleus	cytosol	nuclear-transcribed mRNA catabolic process, nonsense-mediated decay(1.83277614564118e-31);SRP-dependent cotranslational protein targeting to membrane(7.79146986951204e-22);translational elongation(5.29535878493993e-24);translational initiation(2.11925770108794e-25);translational termination(7.82213965939414e-26);viral transcription(6.15093960336062e-26)	nuclear-transcribed mRNA catabolic process, nonsense-mediated decay	1.83278e-31				2	22	255,165,0	ellipse	4.87768e-08
RPL5	60S ribosomal protein L5	P46777	9606	cytosol;nucleus	cytosol	nuclear-transcribed mRNA catabolic process, nonsense-mediated decay(1.83277614564118e-31);ribosomal large subunit biogenesis(0.0633051409168827);rRNA processing(1.23565954439898e-06);SRP-dependent cotranslational protein targeting to membrane(7.79146986951204e-22);translational elongation(5.29535878493993e-24);translational initiation(2.11925770108794e-25);translational termination(7.822139659394…	nuclear-transcribed mRNA catabolic process, nonsense-mediated decay	1.83278e-31				2	22	255,165,0	ellipse	1.78207e-10
RPL6	60S ribosomal protein L6	Q02878	9606	cytosol;nucleus	nucleus	nuclear-transcribed mRNA catabolic process, nonsense-mediated decay(1.83277614564118e-31);regulation of transcription, DNA-dependent(3.63546512682362e-08);SRP-dependent cotranslational protein targeting to membrane(7.79146986951204e-22);translational elongation(5.29535878493993e-24);translational initiation(2.11925770108794e-25);translational termination(7.82213965939414e-26);viral transcription(…	nuclear-transcribed mRNA catabolic process, nonsense-mediated decay	1.83278e-31	Ribosome - Homo sapiens (human)(3.27439510413498e-05)	Ribosome - Homo sapiens (human)	3.2744e-05	2	22	255,165,0	ellipse	7.84138e-09
RPS10	40S ribosomal protein S10	P46783	9606	cytosol;nucleus	cytosol	nuclear-transcribed mRNA catabolic process, nonsense-mediated decay(1.83277614564118e-31);SRP-dependent cotranslational protein targeting to membrane(7.79146986951204e-22);translational elongation(5.29535878493993e-24);translational initiation(2.11925770108794e-25);translational termination(7.82213965939414e-26);viral transcription(6.15093960336062e-26)	nuclear-transcribed mRNA catabolic process, nonsense-mediated decay	1.83278e-31				2	22	255,165,0	ellipse	0.00138724
RPS15A	40S ribosomal protein S15a	P62244	9606	cytosol;mitochondrion	mitochondrion	nuclear-transcribed mRNA catabolic process, nonsense-mediated decay(1.83277614564118e-31);positive regulation of cell cycle(0.0197175520973703);positive regulation of cell proliferation(8.39008370163785e-19);response to virus(6.01422564565297e-09);SRP-dependent cotranslational protein targeting to membrane(7.79146986951204e-22);translational elongation(5.29535878493993e-24);translational initiati…	nuclear-transcribed mRNA catabolic process, nonsense-mediated decay	1.83278e-31				2	22	255,165,0	ellipse	1.75959e-09
RPS3	40S ribosomal protein S3	P23396	9606	cytosol;nucleus;plasma membrane	plasma membrane	activation of cysteine-type endopeptidase activity involved in apoptotic process(1.80223695351283e-10);induction of apoptosis(6.0285199315613e-26);negative regulation of DNA repair(0.00421493370551291);negative regulation of NF-kappaB transcription factor activity(3.9977534225076e-09);nuclear-transcribed mRNA catabolic process, nonsense-mediated decay(1.83277614564118e-31);response to DNA damage …	nuclear-transcribed mRNA catabolic process, nonsense-mediated decay	1.83278e-31				2	22	255,165,0	ellipse	1.45418e-15
RPS3A	40S ribosomal protein S3a	P61247	9606	cytosol;nucleus	cytosol	cell differentiation(1.97848613682762e-05);induction of apoptosis(6.0285199315613e-26);nuclear-transcribed mRNA catabolic process, nonsense-mediated decay(1.83277614564118e-31);SRP-dependent cotranslational protein targeting to membrane(7.79146986951204e-22);translational elongation(5.29535878493993e-24);translational initiation(2.11925770108794e-25);translational termination(7.82213965939414e-26…	nuclear-transcribed mRNA catabolic process, nonsense-mediated decay	1.83278e-31				3	23	255,165,0	ellipse	1.34412e-05
RPS4X	40S ribosomal protein S4, X isoform	P62701	9606	cytosol	cytosol	multicellular organismal development(0.0010607249721102);nuclear-transcribed mRNA catabolic process, nonsense-mediated decay(1.83277614564118e-31);positive regulation of cell proliferation(8.39008370163785e-19);positive regulation of translation(4.89788558537929e-09);SRP-dependent cotranslational protein targeting to membrane(7.79146986951204e-22);translational elongation(5.29535878493993e-24);tr…	nuclear-transcribed mRNA catabolic process, nonsense-mediated decay	1.83278e-31				2	22	255,165,0	ellipse	8.25294e-10
RPS5	40S ribosomal protein S5	P46782	9606	cytosol	cytosol	nuclear-transcribed mRNA catabolic process, nonsense-mediated decay(1.83277614564118e-31);regulation of translational fidelity(0.157547416524369);SRP-dependent cotranslational protein targeting to membrane(7.79146986951204e-22);translational elongation(5.29535878493993e-24);translational initiation(2.11925770108794e-25);translational termination(7.82213965939414e-26);viral transcription(6.1509396…	nuclear-transcribed mRNA catabolic process, nonsense-mediated decay	1.83278e-31				4	24	255,165,0	ellipse	0.00274448
RPS6	40S ribosomal protein S6	P62753	9606	cytosol;nucleus	cytosol	glucose homeostasis(0.000319906460741486);insulin receptor signaling pathway(2.29327736975879e-25);nuclear-transcribed mRNA catabolic process, nonsense-mediated decay(1.83277614564118e-31);positive regulation of apoptotic process(3.96599419153012e-16);ribosomal small subunit assembly(0.000619967359289918);ribosomal small subunit biogenesis(0.000364705589125095);rRNA processing(1.23565954439898e-0…	nuclear-transcribed mRNA catabolic process, nonsense-mediated decay	1.83278e-31				3	23	255,165,0	ellipse	4.1308e-05
RPS8	40S ribosomal protein S8	P62241	9606	cytosol	cytosol	maturation of SSU-rRNA from tricistronic rRNA transcript (SSU-rRNA, 5.8S rRNA, LSU-rRNA)(0.00839439465790927);nuclear-transcribed mRNA catabolic process, nonsense-mediated decay(1.83277614564118e-31);SRP-dependent cotranslational protein targeting to membrane(7.79146986951204e-22);translational elongation(5.29535878493993e-24);translational initiation(2.11925770108794e-25);translational terminati…	nuclear-transcribed mRNA catabolic process, nonsense-mediated decay	1.83278e-31	Ribosome - Homo sapiens (human)(3.27439510413498e-05)	Ribosome - Homo sapiens (human)	3.2744e-05	2	22	255,165,0	ellipse	1.75959e-09
RPSA	40S ribosomal protein SA	P08865	9606	cytosol;nucleus;plasma membrane	plasma membrane	cell adhesion(0.00673512209710323);endonucleolytic cleavage in ITS1 to separate SSU-rRNA from 5.8S rRNA and LSU-rRNA from tricistronic rRNA transcript (SSU-rRNA, 5.8S rRNA, LSU-rRNA)(0.0166477911871205);endonucleolytic cleavage to generate mature 3_-end of SSU-rRNA from (SSU-rRNA, 5.8S rRNA, LSU-rRNA)(0.00839439465790927);nuclear-transcribed mRNA catabolic process, nonsense-mediated decay(1.83277…	nuclear-transcribed mRNA catabolic process, nonsense-mediated decay	1.83278e-31	Ribosome - Homo sapiens (human)(3.27439510413498e-05);Prion disease - Homo sapiens (human)(8.68210728034864e-06)	Prion disease - Homo sapiens (human)	8.68211e-06	2	22	255,165,0	ellipse	1.75959e-09
A2M	Alpha-2-macroglobulin	P01023	9606	cytosol;extracellular	extracellular	blood coagulation, intrinsic pathway(5.70861292286666e-05);negative regulation of complement activation, lectin pathway(0.00839439465790927);platelet activation(6.29692790592258e-31);platelet degranulation(2.29710871073062e-12);regulation of small GTPase mediated signal transduction(5.80676210425844e-05);small GTPase mediated signal transduction(3.33761927333073e-09);stem cell differentiation(0.0…	platelet activation	6.29693e-31	Alzheimer_s disease - Homo sapiens (human)(1.49584065510881e-07);Complement and coagulation cascades - Homo sapiens (human)(0.17939853418353)	Alzheimer_s disease - Homo sapiens (human)	1.49584e-07	4	24	255,165,0	ellipse	4.44173e-05
ALDOA	Fructose-bisphosphate aldolase A	P04075	9606	cytoplasm;cytosol	cytosol	actin filament organization(0.00200649853755713);ATP biosynthetic process(0.194716466699524);fructose 1,6-bisphosphate metabolic process(0.000484231192664437);fructose metabolic process(0.137026788306512);gluconeogenesis(0.00505068928205174);glycolysis(0.0174619773985318);muscle cell cellular homeostasis(0.279198227450914);platelet activation(6.29692790592258e-31);platelet degranulation(2.2971087…	platelet activation	6.29693e-31	Glycolysis / Gluconeogenesis - Homo sapiens (human)(0.0010666350361899);Pentose phosphate pathway - Homo sapiens (human)(0.000121319725401454);Fructose and mannose metabolism - Homo sapiens (human)(0.00821891815592011)	Pentose phosphate pathway - Homo sapiens (human)	0.00012132	2	22	255,165,0	ellipse	0.0390072
DGKZ	Diacylglycerol kinase zeta	Q13574	9606	cytoplasm;nucleus;plasma membrane	plasma membrane	cell migration(3.84881585665044e-06);intracellular signal transduction(0.00357733504395241);mitotic G1 DNA damage checkpoint(8.68210728034864e-06);negative regulation of mitotic cell cycle(1.41577616488101e-06);negative regulation of Ras protein signal transduction(0.121533163216661);platelet activation(6.29692790592258e-31);protein kinase C-activating G-protein coupled receptor signaling pathway…	platelet activation	6.29693e-31	Phosphatidylinositol signaling system - Homo sapiens (human)(0.0016529360363682);Glycerophospholipid metabolism - Homo sapiens (human)(0.168681354207928);Glycerolipid metabolism - Homo sapiens (human)(0.127816038410692)	Phosphatidylinositol signaling system - Homo sapiens (human)	0.00165294	2	22	255,165,0	ellipse	1.13566e-18
FLNA	Filamin-A	P21333	9606	cytoplasm;cytosol;nucleus;plasma membrane	plasma membrane	actin crosslink formation(0.168681354207928);actin cytoskeleton reorganization(1.20609844063765e-06);adenylate cyclase-inhibiting dopamine receptor signaling pathway(0.0558611792440484);cell junction assembly(3.29376947601002e-08);cilium assembly(0.0127948022063471);cytoplasmic sequestering of protein(5.29855962265973e-05);early endosome to late endosome transport(0.0813542791205561);epithelial t…	platelet activation	6.29693e-31	MAPK signaling pathway - Homo sapiens (human)(7.32653426005845e-25);Focal adhesion - Homo sapiens (human)(5.60840701310187e-21)	MAPK signaling pathway - Homo sapiens (human)	7.32653e-25	2	22	255,165,0	ellipse	5.63869e-10
FN1	Fibronectin	P02751	9606	plasma membrane;extracellular;cytoplasm	extracellular	acute-phase response(0.197183156965309);angiogenesis(3.63468657327673e-07);calcium-independent cell-matrix adhesion(0.0327386632936691);cell-substrate junction assembly(0.0848696029995749);leukocyte migration(2.85782917599621e-12);peptide cross-linking(0.206809267733204);platelet activation(6.29692790592258e-31);platelet degranulation(2.29710871073062e-12);regulation of cell shape(0.0069043230375…	platelet activation	6.29693e-31	ECM-receptor interaction - Homo sapiens (human)(0.00295805126488841);Small cell lung cancer - Homo sapiens (human)(1.68434994436881e-13);Regulation of actin cytoskeleton - Homo sapiens (human)(1.82476535184142e-17);Focal adhesion - Homo sapiens (human)(5.60840701310187e-21)	Focal adhesion - Homo sapiens (human)	5.60841e-21	12	32	255,165,0	ellipse	5.35593e-24
RAC2	Ras-related C3 botulinum toxin substrate 2	P15153	9606	cytosol;nucleus;plasma membrane	plasma membrane	actin cytoskeleton organization(7.17104142319119e-05);axon guidance(2.87619439049195e-28);bone resorption(6.91677653440882e-05);cell projection assembly(0.0742297336311503);platelet activation(6.29692790592258e-31);positive regulation of cell proliferation(8.39008370163785e-19);regulation of hydrogen peroxide metabolic process(0.0166477911871205);regulation of respiratory burst(0.0166477911871205…	platelet activation	6.29693e-31	Fc epsilon RI signaling pathway - Homo sapiens (human)(9.51910833971694e-11);Leukocyte transendothelial migration - Homo sapiens (human)(1.06575902678168e-10);Natural killer cell mediated cytotoxicity - Homo sapiens (human)(1.20594055375817e-08);Regulation of actin cytoskeleton - Homo sapiens (human)(1.82476535184142e-17);VEGF signaling pathway - Homo sapiens (human)(1.74433111304731e-12);Colorec…	MAPK signaling pathway - Homo sapiens (human)	7.32653e-25	2	22	255,165,0	ellipse	1.13566e-18
RHOG	Rho-related GTP-binding protein RhoG	P84095	9606	cytosol;plasma membrane	plasma membrane	actin cytoskeleton organization(7.17104142319119e-05);activation of Rac GTPase activity(0.0558611792440484);axon guidance(2.87619439049195e-28);cell chemotaxis(0.00482982435061076);platelet activation(6.29692790592258e-31);positive regulation of cell proliferation(8.39008370163785e-19);positive regulation of establishment of protein localization to plasma membrane(1.43486274541354e-08);positive r…	platelet activation	6.29693e-31				2	22	255,165,0	ellipse	1.08271e-37
TTN	Titin	Q8WZ42	9606	cytosol;extracellular;golgi apparatus;cytoplasm	extracellular	adult heart development(0.124688961699784);cardiac muscle contraction(0.035376678426949);cardiac muscle fiber development(0.0482865665082854);cardiac muscle hypertrophy(0.0482865665082854);cardiac muscle tissue morphogenesis(0.0778077229546009);cardiac myofibril assembly(0.101984689709936);detection of muscle stretch(0.0166477911871205);forward locomotion(0.00839439465790927);in utero embryonic d…	platelet activation	6.29693e-31				2	22	255,165,0	ellipse	0.00392262
ACTB	Actin, cytoplasmic 1	P60709	9606	cytoplasm;cytosol	cytosol	_de novo_ posttranslational protein folding(2.21928383995425e-05);adherens junction organization(5.93355595789936e-05);axon guidance(2.87619439049195e-28);blood coagulation(4.43544334127005e-08);cell junction assembly(3.29376947601002e-08);cellular component movement(5.50830219781487e-06)	axon guidance	2.87619e-28	Pathogenic Escherichia coli infection - EHEC - Homo sapiens (human)(2.00006961339792e-12);Leukocyte transendothelial migration - Homo sapiens (human)(1.06575902678168e-10);Regulation of actin cytoskeleton - Homo sapiens (human)(1.82476535184142e-17);Vibrio cholerae infection - Homo sapiens (human)(2.98229078347053e-05);Pathogenic Escherichia coli infection - EPEC - Homo sapiens (human)(2.00006961…	Focal adhesion - Homo sapiens (human)	5.60841e-21	6	26	255,165,0	ellipse	6.12976e-07
ACTG1	Actin, cytoplasmic 2	P63261	9606	cytoplasm;cytosol	cytosol	adherens junction organization(5.93355595789936e-05);axon guidance(2.87619439049195e-28);blood coagulation(4.43544334127005e-08);cell junction assembly(3.29376947601002e-08);cellular component movement(5.50830219781487e-06);sarcomere organization(0.0275406890079388)	axon guidance	2.87619e-28	Pathogenic Escherichia coli infection - EHEC - Homo sapiens (human)(2.00006961339792e-12);Leukocyte transendothelial migration - Homo sapiens (human)(1.06575902678168e-10);Regulation of actin cytoskeleton - Homo sapiens (human)(1.82476535184142e-17);Vibrio cholerae infection - Homo sapiens (human)(2.98229078347053e-05);Pathogenic Escherichia coli infection - EPEC - Homo sapiens (human)(2.00006961…	Focal adhesion - Homo sapiens (human)	5.60841e-21	4	24	255,165,0	ellipse	0.040296
CSNK2B	Casein kinase II subunit beta	P67870	9606	cytosol;nucleus	cytosol	adiponectin-mediated signaling pathway(0.0247619628941442);axon guidance(2.87619439049195e-28);cellular protein complex assembly(6.75054325059289e-05);endothelial tube morphogenesis(0.000175137793201374);negative regulation of blood vessel endothelial cell migration(0.00153449505233276);negative regulation of cell proliferation(5.69898776004708e-19);positive regulation of activin receptor signali…	axon guidance	2.87619e-28				3	23	255,165,0	ellipse	3.58387e-16
DVL1	Segment polarity protein dishevelled homolog DVL-1	O14640	9606	cytoplasm;cytosol;plasma membrane	plasma membrane	axon extension(0.0742297336311503);axon guidance(2.87619439049195e-28);canonical Wnt receptor signaling pathway(0.000192460498172042);cochlea morphogenesis(0.154697523029241);collateral sprouting(0.0166477911871205);convergent extension(0.0444497428575467);convergent extension involved in neural plate elongation(0.0287673881801265);cytoplasmic microtubule organization(0.00729946616884185);dendrit…	axon guidance	2.87619e-28				2	22	255,165,0	ellipse	4.82761e-06
FEZ1	Fasciculation and elongation protein zeta-1	Q99689	9606	centrosome;cytoplasm;plasma membrane	plasma membrane	axon guidance(2.87619439049195e-28);cell adhesion(0.00673512209710323);cellular response to growth factor stimulus(7.76095107913121e-08);establishment of mitochondrion localization(0.0247619628941442);positive regulation of neuron differentiation(0.0386311822974816);positive regulation of neuron projection development(8.30977428879329e-05);transport(0.0024188200018586)	axon guidance	2.87619e-28				3	23	255,165,0	ellipse	4.34413e-08
HSP90AA1	Heat shock protein HSP 90-alpha	P07900	9606	cytosol;plasma membrane	plasma membrane	axon guidance(2.87619439049195e-28);chaperone-mediated protein complex assembly(1.49584065510881e-07);G2/M transition of mitotic cell cycle(3.10495652369023e-27);nitric oxide metabolic process(0.00112234134971005);positive regulation of nitric oxide biosynthetic process(3.69167065012237e-06);protein import into mitochondrial outer membrane(0.000105526000593931);protein refolding(0.001534495052332…	axon guidance	2.87619e-28				9	29	255,165,0	ellipse	1.11234e-49
HSP90AB1	Heat shock protein HSP 90-beta	P08238	9606	plasma membrane;cytosol;mitochondrion	plasma membrane	axon guidance(2.87619439049195e-28);cellular response to organic cyclic compound(1.29207223991302e-05);innate immune response(3.99052023008877e-24);negative regulation of neuron apoptotic process(1.08445922010951e-12);negative regulation of proteasomal ubiquitin-dependent protein catabolic process(7.04279605449928e-07);nucleotide-binding domain, leucine rich repeat containing receptor signaling p…	axon guidance	2.87619e-28				8	28	255,165,0	ellipse	1.09387e-32
NTRK1	High affinity nerve growth factor receptor	P04629	9606	cytoplasm;endosome;plasma membrane	plasma membrane	activation of adenylate cyclase activity(0.00918417676445891);activation of MAPKK activity(2.19156308037189e-14);activation of phospholipase C activity(0.000154358583731531);aging(9.83843271353173e-06);axon guidance(2.87619439049195e-28);axonogenesis involved in innervation(0.0166477911871205);B cell differentiation(1.29714750415216e-06);cellular response to growth factor stimulus(7.7609510791312…	axon guidance	2.87619e-28				2	22	255,165,0	ellipse	0.0390072
PGRMC1	Membrane-associated progesterone receptor component 1	O00264	9606	endoplasmic reticulum;nucleus	endoplasmic reticulum	axon guidance(2.87619439049195e-28)	axon guidance	2.87619e-28				2	22	255,165,0	ellipse	3.44394e-09
SPTBN1	Spectrin beta chain, non-erythrocytic 1	Q01082	9606	cytoplasm;cytosol;nucleus	cytosol	actin filament capping(0.0669786463377583);axon guidance(2.87619439049195e-28);common-partner SMAD protein phosphorylation(2.99964222240782e-07);mitotic cytokinesis(0.174091357396005);Golgi to plasma membrane protein transport(0.0918073517291021);membrane assembly(0.00839439465790927);protein targeting to plasma membrane(0.121533163216661);SMAD protein import into nucleus(0.000121319725401454)	axon guidance	2.87619e-28				2	22	255,165,0	ellipse	0.0200949
DNM2	Dynamin-2	P50570	9606	cytosol;golgi apparatus;cytoplasm;plasma membrane	plasma membrane	antigen processing and presentation of exogenous peptide antigen via MHC class II(6.37029091641238e-07);cellular membrane organization(2.29710871073062e-12);G2/M transition of mitotic cell cycle(3.10495652369023e-27);positive regulation of apoptotic process(3.96599419153012e-16);positive regulation of transcription, DNA-dependent(4.63825241811824e-24);post-Golgi vesicle-mediated transport(3.92018…	G2/M transition of mitotic cell cycle	3.10496e-27				2	22	255,165,0	ellipse	0.00392262
PLK4	Serine/threonine-protein kinase PLK4	O00444	9606	centrosome;cytosol;nucleus	centrosome	centriole replication(0.0287673881801265);G2/M transition of mitotic cell cycle(3.10495652369023e-27);positive regulation of centriole replication(0.00421493370551291);trophoblast giant cell differentiation(0.0918073517291021)	G2/M transition of mitotic cell cycle	3.10496e-27				2	22	255,165,0	ellipse	4.23063e-41
YWHAG	14-3-3 protein gamma	P61981	9606	cytosol	cytosol	G2/M transition of mitotic cell cycle(3.10495652369023e-27);protein targeting(1.0885619492506e-09);regulation of neuron differentiation(0.0742297336311503);regulation of signal transduction(0.154697523029241);regulation of synaptic plasticity(0.00358367922813363)	G2/M transition of mitotic cell cycle	3.10496e-27	Cell cycle - Homo sapiens (human)(5.62481718379795e-35)	Cell cycle - Homo sapiens (human)	5.62482e-35	3	23	255,165,0	ellipse	1.78856e-49
ATF2	Cyclic AMP-dependent transcription factor ATF-2	P15336	9606	nucleus	nucleus	adipose tissue development(0.145985659832283);fat cell differentiation(8.39881853084324e-06);innate immune response(3.99052023008877e-24);MyD88-dependent toll-like receptor signaling pathway(1.57391737296348e-16);outflow tract morphogenesis(0.00250790574269188);positive regulation of transforming growth factor beta2 production(0.0247619628941442);regulation of sequence-specific DNA binding transc…	Toll signaling pathway	2.83611e-26				5	25	255,165,0	ellipse	0.0441545
IKBKE	Inhibitor of nuclear factor kappa-B kinase subunit epsilon	Q14164	9606	cytosol;endosome	endosome	innate immune response(3.99052023008877e-24);intrinsic apoptotic signaling pathway in response to DNA damage(3.58674913342903e-05);negative regulation of type I interferon production(8.74851239664632e-11);positive regulation of I-kappaB kinase/NF-kappaB cascade(2.24440024432788e-16);Toll signaling pathway(2.83610549645817e-26);toll-like receptor 3 signaling pathway(1.6286347131027e-24);toll-like …	Toll signaling pathway	2.83611e-26	Toll-like receptor signaling pathway - Homo sapiens (human)(1.0885619492506e-09)	Toll-like receptor signaling pathway - Homo sapiens (human)	1.08856e-09	6	26	255,165,0	ellipse	7.16149e-12
GCH1	GTP cyclohydrolase 1	P30793	9606	cytoplasm;cytosol;nucleus	cytosol	7,8-dihydroneopterin 3_-triphosphate biosynthetic process(0.00421493370551291);dopamine biosynthetic process(0.00253688932863643);GTP catabolic process(0.231965912421671);induction of apoptosis(6.0285199315613e-26);negative regulation of blood pressure(0.130914578913773);neuromuscular process controlling posture(0.0520903085912354);nitric oxide biosynthetic process(0.00918417676445891);positive r…	induction of apoptosis	6.02852e-26	Folate biosynthesis - Homo sapiens (human)(0.000121319725401454)	Folate biosynthesis - Homo sapiens (human)	0.00012132	2	22	255,165,0	ellipse	2.82342e-49
PHLDA3	Pleckstrin homology-like domain family A member 3	Q9Y5J5	9606	cytoplasm;plasma membrane	plasma membrane	anatomical structure morphogenesis(0.000254620123621699);induction of apoptosis(6.0285199315613e-26);intrinsic apoptotic signaling pathway in response to DNA damage by p53 class mediator(2.91430153548412e-12);negative regulation of protein kinase B signaling cascade(0.0123413997040267)	induction of apoptosis	6.02852e-26				15	35	255,165,0	ellipse	0
S100A9	Protein S100-A9	P06702	9606	cytoplasm;cytosol;extracellular;nucleus;plasma membrane	extracellular	actin cytoskeleton reorganization(1.20609844063765e-06);activation of cysteine-type endopeptidase activity involved in apoptotic process(1.80223695351283e-10);autophagy(1.76272308248815e-06);cell-cell signaling(0.00461223355942102);chemokine production(0.00839439465790927);chronic inflammatory response(0.00253688932863643);defense response to bacterium(0.113061655697301);defense response to fungu…	induction of apoptosis	6.02852e-26				3	23	255,165,0	ellipse	0.000132456
SERINC3	Serine incorporator 3	Q13530	9606	golgi apparatus;plasma membrane	plasma membrane	induction of apoptosis(6.0285199315613e-26)	induction of apoptosis	6.02852e-26				4	24	255,165,0	ellipse	0
PRKAB1	5'-AMP-activated protein kinase subunit beta-1	Q9Y478	9606	cytosol;nucleus	cytosol	cell cycle arrest(6.62599393011651e-26);fatty acid biosynthetic process(0.000789549246239402);insulin receptor signaling pathway(2.29327736975879e-25);positive regulation of gene expression(2.62282725549404e-06);protein heterooligomerization(5.88404121051157e-10);regulation of catalytic activity(0.00229927833381377);regulation of fatty acid oxidation(6.75054325059289e-05)	cell cycle arrest	6.62599e-26	Insulin signaling pathway - Homo sapiens (human)(3.74161612915939e-14);Adipocytokine signaling pathway - Homo sapiens (human)(2.29603920670759e-06)	Insulin signaling pathway - Homo sapiens (human)	3.74162e-14	6	26	255,165,0	ellipse	3.10834e-05
PRKAB2	5'-AMP-activated protein kinase subunit beta-2	O43741	9606	cytosol;nucleus	cytosol	carnitine shuttle(0.0327386632936691);cell cycle arrest(6.62599393011651e-26);cellular lipid metabolic process(1.29207223991302e-05);energy reserve metabolic process(0.0102549496897731);fatty acid biosynthetic process(0.000789549246239402);insulin receptor signaling pathway(2.29327736975879e-25);regulation of fatty acid biosynthetic process(0.000484231192664437);regulation of fatty acid oxidation…	cell cycle arrest	6.62599e-26				2	22	255,165,0	ellipse	3.74178e-16
RPTOR	Regulatory-associated protein of mTOR	Q8N122	9606	cytosol;lysosome	lysosome	cell cycle arrest(6.62599393011651e-26);cell growth(6.75112595900482e-07);cellular response to amino acid stimulus(0.0429131802864028);cellular response to nutrient levels(0.00112234134971005);insulin receptor signaling pathway(2.29327736975879e-25);positive regulation of protein serine/threonine kinase activity(1.49584065510881e-07);positive regulation of TOR signaling cascade(0.0044621870878047…	cell cycle arrest	6.62599e-26				2	22	255,165,0	ellipse	0.00853667
STK11	Serine/threonine-protein kinase STK11	Q15831	9606	cytoplasm;cytosol;mitochondrion;nucleus	mitochondrion	anoikis(0.0125386063906373);autophagy(1.76272308248815e-06);axonogenesis(0.000693988692113783);canonical Wnt receptor signaling pathway(0.000192460498172042);cell cycle arrest(6.62599393011651e-26);energy reserve metabolic process(0.0102549496897731);establishment of cell polarity(8.60460868557771e-05);glucose homeostasis(0.000319906460741486);Golgi localization(0.0444497428575467);insulin recept…	cell cycle arrest	6.62599e-26				2	22	255,165,0	ellipse	1.2383e-05
RIF1	Telomere-associated protein RIF1	Q5UIP0	9606	cytoplasm;nucleus	cytoplasm	cell cycle(1.00491396230024e-13);response to DNA damage stimulus(7.92794474412744e-26);stem cell maintenance(1.49603811855167e-06)	response to DNA damage stimulus	7.92794e-26				2	22	255,165,0	ellipse	1.42702e-07
MAP3K14	Mitogen-activated protein kinase kinase kinase 14	Q99558	9606	cytosol;nucleus	cytosol	activation of MAPKK activity(2.19156308037189e-14);cellular response to mechanical stimulus(0.000412207487427194);I-kappaB kinase/NF-kappaB cascade(1.69459881576898e-16);immune response(8.1009074232241e-25);MAPK cascade(6.50986420389723e-05);positive regulation of I-kappaB kinase/NF-kappaB cascade(2.24440024432788e-16);T cell costimulation(3.83438662226196e-16)	immune response	8.10091e-25	Epithelial cell signaling in Helicobacter pylori infection - Homo sapiens (human)(3.03753755643695e-11);Apoptosis - Homo sapiens (human)(9.7493650807412e-10);MAPK signaling pathway - Homo sapiens (human)(7.32653426005845e-25);T cell receptor signaling pathway - Homo sapiens (human)(5.8216787089221e-15)	MAPK signaling pathway - Homo sapiens (human)	7.32653e-25	2	22	255,165,0	ellipse	9.99783e-08
PIN1	Peptidyl-prolyl cis-trans isomerase NIMA-interacting 1	Q13526	9606	cytoplasm;nucleus	cytoplasm	cell cycle(1.00491396230024e-13);cytokine-mediated signaling pathway(3.73546746814699e-09);innate immune response(3.99052023008877e-24);negative regulation of cell motility(0.0125386063906373);negative regulation of ERK1 and ERK2 cascade(0.0197175520973703);negative regulation of transforming growth factor beta receptor signaling pathway(2.4237865828206e-20);negative regulation of type I interfer…	innate immune response	3.99052e-24				87	107	102,255,102	ellipse	0
ECSIT	Evolutionarily conserved signaling intermediate in Toll pathway, mitochondrial	Q9BQ95	9606	mitochondrion;nucleus	mitochondrion	BMP signaling pathway(2.95378234620995e-10);innate immune response(3.99052023008877e-24);mesoderm formation(0.00332493616265937);regulation of oxidoreductase activity(0.00421493370551291)	innate immune response	3.99052e-24	MAPK signaling pathway - Homo sapiens (human)(7.32653426005845e-25)	MAPK signaling pathway - Homo sapiens (human)	7.32653e-25	2	22	255,165,0	ellipse	0.000297573
SRPK2	SRSF protein kinase 2	P78362	9606	cytoplasm;nucleus	cytoplasm	angiogenesis(3.63468657327673e-07);cell differentiation(1.97848613682762e-05);innate immune response(3.99052023008877e-24);intracellular protein kinase cascade(0.00203581818435429);negative regulation of viral genome replication(0.118348456340757);nuclear speck organization(0.00421493370551291);positive regulation of cell cycle(0.0197175520973703);positive regulation of cell proliferation(8.39008…	innate immune response	3.99052e-24				2	22	255,165,0	ellipse	2.73254e-23
TRAF2	TNF receptor-associated factor 2	Q12933	9606	plasma membrane;cytosol	plasma membrane	activation of cysteine-type endopeptidase activity involved in apoptotic process(1.80223695351283e-10);activation of NF-kappaB-inducing kinase activity(3.27439510413498e-05);cellular protein complex assembly(6.75054325059289e-05);innate immune response(3.99052023008877e-24);positive regulation of extrinsic apoptotic signaling pathway(2.58966540702757e-05);positive regulation of interleukin-2 prod…	innate immune response	3.99052e-24				3	23	255,165,0	ellipse	1.79305e-19
TRIP4	Activating signal cointegrator 1	Q15650	9606	cytoplasm;microtubule organising centre;nucleus	nucleus	positive regulation of transcription, DNA-dependent(4.63825241811824e-24);transcription from RNA polymerase II promoter(8.61067031105851e-15)	positive regulation of transcription, DNA-dependent	4.63825e-24				15	35	0,127,255	ellipse	0
CAMKK2	Calcium/calmodulin-dependent protein kinase kinase 2	Q96RR4	9606	cytoplasm;nucleus	cytoplasm	calcium-mediated signaling(0.0298253541493455);MAPK cascade(6.50986420389723e-05);positive regulation of transcription, DNA-dependent(4.63825241811824e-24);protein autophosphorylation(8.70518889541862e-15);regulation of protein kinase activity(3.61975229661413e-06)	positive regulation of transcription, DNA-dependent	4.63825e-24	Adipocytokine signaling pathway - Homo sapiens (human)(2.29603920670759e-06)	Adipocytokine signaling pathway - Homo sapiens (human)	2.29604e-06	5	25	255,165,0	ellipse	1.29509e-192
CDH1	Cadherin-1	P12830	9606	cytoplasm;plasma membrane;endosome;golgi apparatus	plasma membrane	adherens junction organization(5.93355595789936e-05);cell junction assembly(3.29376947601002e-08);cellular component disassembly involved in execution phase of apoptosis(3.07184753797194e-10);cellular response to amino acid stimulus(0.0429131802864028);cellular response to indole-3-methanol(7.38874455178404e-07);cellular response to lithium ion(0.151820716787376);cochlea development(0.10861900319…	positive regulation of transcription, DNA-dependent	4.63825e-24				2	22	255,165,0	ellipse	7.80939e-05
DYRK1B	Dual specificity tyrosine-phosphorylation-regulated kinase 1B	Q9Y463	9606	nucleus	nucleus	positive regulation of transcription, DNA-dependent(4.63825241811824e-24)	positive regulation of transcription, DNA-dependent	4.63825e-24				2	22	255,165,0	ellipse	0.0390072
RHEBL1	GTPase RhebL1	Q8TAI7	9606	cytoplasm;plasma membrane	plasma membrane	positive regulation of NF-kappaB transcription factor activity(7.34768468572468e-24);small GTPase mediated signal transduction(3.33761927333073e-09);TOR signaling cascade(1.58853551143389e-11)	positive regulation of NF-kappaB transcription factor activity	7.34768e-24				2	22	255,165,0	ellipse	3.08952e-74
XPO5	Exportin-5	Q9HAV4	9606	cytosol;nucleus	cytosol	gene expression(1.56963288277759e-23);gene silencing by RNA(0.130914578913773);protein export from nucleus(2.29603920670759e-06)	gene expression	1.56963e-23				35	55	102,255,102	ellipse	0
ELAVL1	ELAV-like protein 1	Q15717	9606	cytosol;nucleus	cytosol	3_-UTR-mediated mRNA stabilization(0.000939230446470268);gene expression(1.56963288277759e-23);mRNA metabolic process(3.77612818559536e-20);multicellular organismal development(0.0010607249721102);positive regulation of translation(4.89788558537929e-09)	gene expression	1.56963e-23				10	30	255,165,0	ellipse	1.72953e-230
NUP214	Nuclear pore complex protein Nup214	P35658	9606	cytosol;nucleus	cytosol	carbohydrate metabolic process(0.041174209559793);cytokine-mediated signaling pathway(3.73546746814699e-09);gene expression(1.56963288277759e-23);glucose transport(1.68431727386902e-05);mRNA export from nucleus(1.04755959424274e-05);mRNA metabolic process(3.77612818559536e-20);protein export from nucleus(2.29603920670759e-06);protein import into nucleus(0.0446414429089181);regulation of cell cycl…	gene expression	1.56963e-23				2	22	255,165,0	ellipse	0.000297573
FANCI	Fanconi anemia group I protein	Q9NVI1	9606	nucleus;plasma membrane	plasma membrane	cell cycle(1.00491396230024e-13);DNA repair(1.55248234224366e-22);positive regulation of protein ubiquitination(3.03753755643695e-11)	DNA repair	1.55248e-22				27	47	102,255,102	ellipse	0
ATR	Serine/threonine-protein kinase ATR	Q13535	9606	cytoplasm;nucleus	nucleus	cellular response to gamma radiation(0.0633051409168827);cellular response to UV(1.54516685963899e-08);DNA damage checkpoint(4.03664842522128e-06);DNA repair(1.55248234224366e-22);DNA replication(0.000208573077483267);multicellular organismal development(0.0010607249721102);negative regulation of DNA replication(7.45007516168028e-05);peptidyl-serine phosphorylation(1.85261109647964e-19);positive …	DNA repair	1.55248e-22	Cell cycle - Homo sapiens (human)(5.62481718379795e-35);p53 signaling pathway - Homo sapiens (human)(1.7700756652467e-14)	Cell cycle - Homo sapiens (human)	5.62482e-35	3	23	255,165,0	ellipse	0.0193057
ATRX	Transcriptional regulator ATRX	P46100	9606	NOT DEFINED		DNA methylation(0.0177511599547963);DNA recombination(8.58488198603721e-12);DNA repair(1.55248234224366e-22);forebrain development(5.68817271728109e-05);regulation of transcription, DNA-dependent(3.63546512682362e-08)	DNA repair	1.55248e-22				2	22	255,165,0	ellipse	1.21137e-21
CUL4B	Cullin-4B	Q13620	9606	nucleus;plasma membrane	plasma membrane	cell cycle(1.00491396230024e-13);DNA repair(1.55248234224366e-22);positive regulation of protein catabolic process(2.66035506385687e-07);positive regulation of S phase of mitotic cell cycle(5.70861292286666e-05);protein ubiquitination(6.35043173726095e-11);ubiquitin-dependent protein catabolic process(2.07014566256907e-14)	DNA repair	1.55248e-22	Nucleotide excision repair - Homo sapiens (human)(5.41127947814116e-09);Ubiquitin mediated proteolysis - Homo sapiens (human)(1.66006700224296e-24)	Ubiquitin mediated proteolysis - Homo sapiens (human)	1.66007e-24	4	24	255,165,0	ellipse	1.0894e-17
FANCD2	Fanconi anemia group D2 protein	Q9BXW9	9606	nucleus	nucleus	DNA repair(1.55248234224366e-22);gamete generation(0.000175877184286069);response to gamma radiation(1.71903529622125e-06);synapsis(0.00226452709143716)	DNA repair	1.55248e-22				2	22	255,165,0	ellipse	4.82761e-06
FANCL	E3 ubiquitin-protein ligase FANCL	Q9NW38	9606	cytoplasm;nucleus	cytoplasm	DNA repair(1.55248234224366e-22);gamete generation(0.000175877184286069);protein monoubiquitination(3.20895689111093e-08);regulation of cell proliferation(2.68567022366909e-07)	DNA repair	1.55248e-22	Ubiquitin mediated proteolysis - Homo sapiens (human)(1.66006700224296e-24)	Ubiquitin mediated proteolysis - Homo sapiens (human)	1.66007e-24	2	22	255,165,0	ellipse	3.74178e-16
FBXO6	F-box only protein 6	Q9NRD1	9606	cytoplasm	cytoplasm	DNA damage checkpoint(4.03664842522128e-06);DNA repair(1.55248234224366e-22);ER-associated protein catabolic process(1.35201634280706e-06);glycoprotein catabolic process(0.0444497428575467);response to unfolded protein(6.38982472929185e-08);SCF-dependent proteasomal ubiquitin-dependent protein catabolic process(0.0052103250651259)	DNA repair	1.55248e-22				3	23	255,165,0	ellipse	0.00232498
NFRKB	Nuclear factor related to kappa-B-binding protein	Q6P4R8	9606	NOT DEFINED		DNA recombination(8.58488198603721e-12);DNA repair(1.55248234224366e-22);inflammatory response(1.38368088194987e-06);regulation of transcription, DNA-dependent(3.63546512682362e-08);transcription from RNA polymerase II promoter(8.61067031105851e-15)	DNA repair	1.55248e-22				2	22	255,165,0	ellipse	1.21137e-21
SUMO1	Small ubiquitin-related modifier 1	P63165	9606	cytoplasm;nucleus	cytoplasm	DNA repair(1.55248234224366e-22);interferon-gamma-mediated signaling pathway(0.000206751555156049);negative regulation of DNA binding(0.0152526970770757);negative regulation of sequence-specific DNA binding transcription factor activity(1.21346884108437e-09);negative regulation of transcription, DNA-dependent(1.32155628147796e-18);palate development(0.000245633858291525);PML body organization(0.0…	DNA repair	1.55248e-22				7	27	255,165,0	ellipse	4.8554e-67
NUP93	Nuclear pore complex protein Nup93	Q8N1F7	9606	nucleus	nucleus	carbohydrate metabolic process(0.041174209559793);cytokine-mediated signaling pathway(3.73546746814699e-09);glucose transport(1.68431727386902e-05);mRNA transport(6.15649629476753e-06);nuclear pore complex assembly(0.000364705589125095);protein transport(4.6252110373571e-09);regulation of glucose transport(9.99194398744571e-06);small molecule metabolic process(1.11852850913241e-18);transmembrane …	viral process	1.69158e-22				29	49	102,255,102	ellipse	0
NELFCD	Negative elongation factor C/D	Q8IXH7	9606	NOT DEFINED		negative regulation of transcription, DNA-dependent(1.32155628147796e-18);positive regulation of viral transcription(1.45065658662733e-11);transcription elongation from RNA polymerase II promoter(2.19156308037189e-14);viral process(1.6915807659812e-22)	viral process	1.69158e-22				3	23	255,165,0	ellipse	1.90562e-27
NUP153	Nuclear pore complex protein Nup153	P49790	9606	cytoplasm;nucleus	nucleus	carbohydrate metabolic process(0.041174209559793);cytokine-mediated signaling pathway(3.73546746814699e-09);glucose transport(1.68431727386902e-05);mRNA transport(6.15649629476753e-06);negative regulation of RNA export from nucleus(0.00839439465790927);nuclear pore complex assembly(0.000364705589125095);protein transport(4.6252110373571e-09);regulation of glucose transport(9.99194398744571e-06);s…	viral process	1.69158e-22				2	22	255,165,0	ellipse	0.0032722
RAE1	mRNA export factor	P78406	9606	cytoplasm;nucleus	cytoplasm	carbohydrate metabolic process(0.041174209559793);cellular response to organic cyclic compound(1.29207223991302e-05);cytokine-mediated signaling pathway(3.73546746814699e-09);glucose transport(1.68431727386902e-05);mRNA export from nucleus(1.04755959424274e-05);regulation of glucose transport(9.99194398744571e-06);small molecule metabolic process(1.11852850913241e-18);transmembrane transport(0.05…	viral process	1.69158e-22				4	24	255,165,0	ellipse	6.5486e-18
RRAS2	Ras-related protein R-Ras2	P62070	9606	endoplasmic reticulum;plasma membrane	plasma membrane	positive regulation of cell migration(1.72569361796953e-09);Ras protein signal transduction(4.51823779930346e-22)	Ras protein signal transduction	4.51824e-22	Regulation of actin cytoskeleton - Homo sapiens (human)(1.82476535184142e-17);MAPK signaling pathway - Homo sapiens (human)(7.32653426005845e-25);Tight junction - Homo sapiens (human)(1.56959633866618e-19)	MAPK signaling pathway - Homo sapiens (human)	7.32653e-25	2	22	255,165,0	ellipse	3.74178e-16
EML4	Echinoderm microtubule-associated protein-like 4	Q9HC35	9606	cytoplasm	cytoplasm	microtubule-based process(0.000693988692113783);mitosis(7.52079537263839e-22)	mitosis	7.5208e-22				5	25	102,255,102	ellipse	0
SEPT7	Septin-7	Q16181	9606	cytoplasm;nucleus;plasma membrane	plasma membrane	cilium morphogenesis(0.0210703745725168);cytokinesis(4.65873863590315e-06);mitosis(7.52079537263839e-22);protein heterooligomerization(5.88404121051157e-10);regulation of embryonic cell shape(0.00839439465790927)	mitosis	7.5208e-22				2	22	255,165,0	ellipse	0.0130835
PINK1	Serine/threonine-protein kinase PINK1, mitochondrial	Q9BXM7	9606	cytosol;mitochondrion	mitochondrion	cell death(2.02928642129388e-06);cellular response to toxic substance(0.00421493370551291);intracellular protein kinase cascade(0.00203581818435429);mitochondrion degradation(1.47155101723336e-06);negative regulation of neuron apoptotic process(1.08445922010951e-12);peptidyl-serine phosphorylation(1.85261109647964e-19);positive regulation of dopamine secretion(0.0247619628941442);positive regulat…	peptidyl-serine phosphorylation	1.85261e-19	Parkinson_s disease - Homo sapiens (human)(0.0403556043739312)	Parkinson_s disease - Homo sapiens (human)	0.0403556	2	22	255,165,0	ellipse	1.76e-06
LDOC1	Protein LDOC1	O95751	9606	nucleus	nucleus	negative regulation of cell proliferation(5.69898776004708e-19)	negative regulation of cell proliferation	5.69899e-19				2	22	255,165,0	ellipse	1.76e-06
SKAP2	Src kinase-associated phosphoprotein 2	O75563	9606	cytosol;plasma membrane	plasma membrane	B cell activation(0.00821891815592011);negative regulation of cell proliferation(5.69898776004708e-19);protein complex assembly(6.11535592992078e-11);signal transduction(0.00580929719509811)	negative regulation of cell proliferation	5.69899e-19				2	22	255,165,0	ellipse	3.17686e-54
PTN	Pleiotrophin	P21246	9606	endoplasmic reticulum;extracellular	extracellular	bone mineralization(0.187169434981083);learning(0.231364507939377);nervous system development(0.00106375526842653);positive regulation of cell division(0.0517219984287834);positive regulation of cell proliferation(8.39008370163785e-19);transmembrane receptor protein tyrosine phosphatase signaling pathway(0.0482865665082854)	positive regulation of cell proliferation	8.39008e-19				25	45	0,127,255	ellipse	0
CIAO1	Probable cytosolic iron-sulfur protein assembly protein CIAO1	O76071	9606	cytosol;cytoplasm	cytosol	chromosome segregation(6.46854836128873e-18);iron-sulfur cluster assembly(0.00446218708780478);positive regulation of cell proliferation(8.39008370163785e-19);regulation of transcription from RNA polymerase II promoter(1.0492403680329e-10)	positive regulation of cell proliferation	8.39008e-19				5	25	255,165,0	ellipse	8.02385e-77
RAB25	Ras-related protein Rab-25	P57735	9606	cytoplasm	cytoplasm	positive regulation of cell proliferation(8.39008370163785e-19);protein transport(4.6252110373571e-09);pseudopodium organization(0.00421493370551291);small GTPase mediated signal transduction(3.33761927333073e-09)	positive regulation of cell proliferation	8.39008e-19				3	23	255,165,0	ellipse	8.51381e-111
CA9	Carbonic anhydrase 9	Q16790	9606	plasma membrane;nucleus	plasma membrane	bicarbonate transport(0.0267926472758996);morphogenesis of an epithelium(0.0848696029995749);one-carbon metabolic process(0.0378424286546655);regulation of transcription from RNA polymerase II promoter in response to hypoxia(1.86400995104085e-16);secretion(0.000261603026539136);small molecule metabolic process(1.11852850913241e-18)	small molecule metabolic process	1.11853e-18	Nitrogen metabolism - Homo sapiens (human)(0.0669786463377583)	Nitrogen metabolism - Homo sapiens (human)	0.0669786	3	23	255,165,0	ellipse	2.07228e-51
CS	Citrate synthase, mitochondrial	O75390	9606	mitochondrion	mitochondrion	carbohydrate metabolic process(0.041174209559793);cellular carbohydrate metabolic process(0.241637197329862);small molecule metabolic process(1.11852850913241e-18);tricarboxylic acid cycle(0.286902154724394)	small molecule metabolic process	1.11853e-18	Citrate cycle (TCA cycle) - Homo sapiens (human)(0.0706201091424927);Glyoxylate and dicarboxylate metabolism - Homo sapiens (human)(0.000939230446470268)	Glyoxylate and dicarboxylate metabolism - Homo sapiens (human)	0.00093923	2	22	255,165,0	ellipse	3.27077e-27
GAPDH	Glyceraldehyde-3-phosphate dehydrogenase	P04406	9606	cytosol;cytoplasm;nucleus;plasma membrane	plasma membrane	cellular response to interferon-gamma(0.105316775217699);gluconeogenesis(0.00505068928205174);glycolysis(0.0174619773985318);microtubule cytoskeleton organization(2.80070204565152e-05);negative regulation of translation(3.27439510413498e-05);neuron apoptotic process(4.37922786229981e-09);peptidyl-cysteine S-trans-nitrosylation(0.00421493370551291);protein stabilization(1.583436583346e-13);small m…	small molecule metabolic process	1.11853e-18	Dentatorubropallidoluysian atrophy (DRPLA) - Homo sapiens (human)(0.0482865665082854);Alzheimer_s disease - Homo sapiens (human)(1.49584065510881e-07);Glycolysis / Gluconeogenesis - Homo sapiens (human)(0.0010666350361899);Huntington_s disease - Homo sapiens (human)(0.000156239043690643)	Alzheimer_s disease - Homo sapiens (human)	1.49584e-07	2	22	255,165,0	ellipse	1.76831e-14
NDUFA5	NADH dehydrogenase [ubiquinone] 1 alpha subcomplex subunit 5	Q16718	9606	mitochondrion	mitochondrion	mitochondrial electron transport, NADH to ubiquinone(0.146892999720327);small molecule metabolic process(1.11852850913241e-18)	small molecule metabolic process	1.11853e-18				2	22	255,165,0	ellipse	2.82342e-49
PFKL	6-phosphofructokinase, liver type	P17858	9606	cytosol	cytosol	fructose 1,6-bisphosphate metabolic process(0.000484231192664437);fructose 6-phosphate metabolic process(0.137026788306512);glycolysis(0.0174619773985318);negative regulation of insulin secretion(0.00141461680078297);protein homotetramerization(0.00739950487679973);protein oligomerization(0.00141461680078297);response to glucose stimulus(3.09682013813541e-06);small molecule metabolic process(1.11…	small molecule metabolic process	1.11853e-18	Insulin signaling pathway - Homo sapiens (human)(3.74161612915939e-14);Galactose metabolism - Homo sapiens (human)(0.0778077229546009);Glycolysis / Gluconeogenesis - Homo sapiens (human)(0.0010666350361899);Pentose phosphate pathway - Homo sapiens (human)(0.000121319725401454);Fructose and mannose metabolism - Homo sapiens (human)(0.00821891815592011)	Insulin signaling pathway - Homo sapiens (human)	3.74162e-14	2	22	255,165,0	ellipse	7.45276e-10
PKM	Pyruvate kinase isozymes M1/M2	P14618	9606	cytosol;mitochondrion;nucleus;plasma membrane	plasma membrane	glycolysis(0.0174619773985318);programmed cell death(0.0669786463377583);small molecule metabolic process(1.11852850913241e-18)	small molecule metabolic process	1.11853e-18				2	22	255,165,0	ellipse	0.0102926
CIR1	Corepressor interacting with RBPJ 1	Q86X95	9606	cytoplasm;microtubule organising centre;nucleus	nucleus	mRNA processing(0.00275738906895917);negative regulation of transcription, DNA-dependent(1.32155628147796e-18);RNA splicing(2.24392789539057e-06)	negative regulation of transcription, DNA-dependent	1.32156e-18				7	27	0,127,255	ellipse	0
YWHAQ	14-3-3 protein theta	P27348	9606	cytoplasm	cytoplasm	negative regulation of transcription, DNA-dependent(1.32155628147796e-18);protein targeting(1.0885619492506e-09);small GTPase mediated signal transduction(3.33761927333073e-09)	negative regulation of transcription, DNA-dependent	1.32156e-18	Pathogenic Escherichia coli infection - EHEC - Homo sapiens (human)(2.00006961339792e-12);Cell cycle - Homo sapiens (human)(5.62481718379795e-35);Pathogenic Escherichia coli infection - EPEC - Homo sapiens (human)(2.00006961339792e-12)	Cell cycle - Homo sapiens (human)	5.62482e-35	6	26	255,165,0	ellipse	2.27859e-18
EFTUD2	116 kDa U5 small nuclear ribonucleoprotein component	Q15029	9606	cytoplasm;nucleus	cytoplasm	mRNA splicing, via spliceosome(1.63521784560617e-18)	mRNA splicing, via spliceosome	1.63522e-18				4	24	255,165,0	ellipse	0.000115852
HNRNPC	Heterogeneous nuclear ribonucleoproteins C1/C2	P07910	9606	nucleus	nucleus	mRNA splicing, via spliceosome(1.63521784560617e-18)	mRNA splicing, via spliceosome	1.63522e-18				2	22	255,165,0	ellipse	1.20603e-09
HNRNPU	Heterogeneous nuclear ribonucleoprotein U	Q00839	9606	cytoplasm;nucleus	nucleus	CRD-mediated mRNA stabilization(0.000175137793201374);mRNA splicing, via spliceosome(1.63521784560617e-18)	mRNA splicing, via spliceosome	1.63522e-18				5	25	255,165,0	ellipse	7.10514e-07
NHP2L1	NHP2-like protein 1	P55769	9606	nucleus	nucleus	mRNA splicing, via spliceosome(1.63521784560617e-18);ribosome biogenesis(0.0337607263933283)	mRNA splicing, via spliceosome	1.63522e-18				2	22	255,165,0	ellipse	0.00304526
NUDT21	Cleavage and polyadenylation specificity factor subunit 5	O43809	9606	centrosome	centrosome	mRNA polyadenylation(9.39771901121983e-09);mRNA splicing, via spliceosome(1.63521784560617e-18);protein tetramerization(0.00229927833381377);termination of RNA polymerase II transcription(0.00100418327143577)	mRNA splicing, via spliceosome	1.63522e-18				2	22	255,165,0	ellipse	0.0161666
SRRM1	Serine/arginine repetitive matrix protein 1	Q8IYB3	9606	cytosol;nucleus	nucleus	mRNA 3_-end processing(0.0052103250651259);mRNA export from nucleus(1.04755959424274e-05);mRNA splicing, via spliceosome(1.63521784560617e-18);termination of RNA polymerase II transcription(0.00100418327143577)	mRNA splicing, via spliceosome	1.63522e-18				4	24	255,165,0	ellipse	0.0159844
SRRM2	Serine/arginine repetitive matrix protein 2	Q9UQ35	9606	nucleus	nucleus	mRNA splicing, via spliceosome(1.63521784560617e-18)	mRNA splicing, via spliceosome	1.63522e-18				4	24	255,165,0	ellipse	0.00743451
U2AF1	Splicing factor U2AF 35 kDa subunit	Q01081	9606	nucleus	nucleus	mRNA 3_-end processing(0.0052103250651259);mRNA export from nucleus(1.04755959424274e-05);mRNA splicing, via spliceosome(1.63521784560617e-18);termination of RNA polymerase II transcription(0.00100418327143577)	mRNA splicing, via spliceosome	1.63522e-18				2	22	255,165,0	ellipse	0.0102926
ITK	Tyrosine-protein kinase ITK/TSK	Q08881	9606	cytosol	cytosol	activation of phospholipase C activity(0.000154358583731531);adaptive immune response(6.75054325059289e-05);cellular defense response(0.0275406890079388);cytokine production(0.157547416524369);interferon-gamma production(0.00153449505233276);interleukin-4 production(0.0287673881801265);intracellular signal transduction(0.00357733504395241);NK T cell differentiation(0.0287673881801265);T cell acti…	T cell receptor signaling pathway	4.13463e-18				2	22	255,165,0	ellipse	7.45276e-10
RIOK3	Serine/threonine-protein kinase RIO3	O14730	9606	NOT DEFINED		chromosome segregation(6.46854836128873e-18)	chromosome segregation	6.46855e-18				2	22	255,165,0	ellipse	2.82342e-49
STAG3	Cohesin subunit SA-3	Q9UJ98	9606	nucleus	nucleus	chromosome segregation(6.46854836128873e-18);synaptonemal complex assembly(0.000197031849483173)	chromosome segregation	6.46855e-18				2	22	255,165,0	ellipse	0
SUMO2	Small ubiquitin-related modifier 2	P61956	9606	NOT DEFINED		positive regulation of proteasomal ubiquitin-dependent protein catabolic process(6.08791646729736e-17);protein sumoylation(2.35320439603681e-07)	positive regulation of proteasomal ubiquitin-dependent protein catabolic process	6.08792e-17				20	40	255,165,0	ellipse	1.89711e-41
VCP	Transitional endoplasmic reticulum ATPase	P55072	9606	cytosol;endoplasmic reticulum;nucleus	endoplasmic reticulum	activation of cysteine-type endopeptidase activity involved in apoptotic process(1.80223695351283e-10);aggresome assembly(7.04279605449928e-07);double-strand break repair(1.39371015566097e-06);endoplasmic reticulum unfolded protein response(0.0123413997040267);ER to Golgi vesicle-mediated transport(0.31343098679041);ER-associated protein catabolic process(1.35201634280706e-06);positive regulation…	positive regulation of proteasomal ubiquitin-dependent protein catabolic process	6.08792e-17				5	25	255,165,0	ellipse	3.19317e-33
PTPLAD1	Very-long-chain (3R)-3-hydroxyacyl-[acyl-carrier protein] dehydratase 3	Q9P035	9606	endoplasmic reticulum	endoplasmic reticulum	activation of JUN kinase activity(5.48183187333449e-05);fatty acid biosynthetic process(0.000789549246239402);I-kappaB kinase/NF-kappaB cascade(1.69459881576898e-16);Rac protein signal transduction(0.00343829981774885);Rho protein signal transduction(8.92249677546516e-09)	I-kappaB kinase/NF-kappaB cascade	1.6946e-16				21	41	102,255,102	ellipse	0
NKIRAS1	NF-kappa-B inhibitor-interacting Ras-like protein 1	Q9NYS0	9606	cytoplasm	cytoplasm	I-kappaB kinase/NF-kappaB cascade(1.69459881576898e-16);small GTPase mediated signal transduction(3.33761927333073e-09)	I-kappaB kinase/NF-kappaB cascade	1.6946e-16				2	22	255,165,0	ellipse	5.01391e-125
UBE2D2	Ubiquitin-conjugating enzyme E2 D2	P62837	9606	cytosol;nucleus	cytosol	protein K48-linked ubiquitination(3.27439510413498e-05);regulation of transcription from RNA polymerase II promoter in response to hypoxia(1.86400995104085e-16);ubiquitin-dependent protein catabolic process(2.07014566256907e-14)	regulation of transcription from RNA polymerase II promoter in response to hypoxia	1.86401e-16	Ubiquitin mediated proteolysis - Homo sapiens (human)(1.66006700224296e-24)	Ubiquitin mediated proteolysis - Homo sapiens (human)	1.66007e-24	2	22	255,165,0	ellipse	8.96758e-18
PARK2	E3 ubiquitin-protein ligase parkin	O60260	9606	cytosol;endoplasmic reticulum;golgi apparatus;mitochondrion;nucleus;cytoplasm	mitochondrion	aggresome assembly(7.04279605449928e-07);central nervous system development(0.021787453430042);mitochondrion degradation(1.47155101723336e-06);negative regulation of actin filament bundle assembly(0.0166477911871205);negative regulation of neuron apoptotic process(1.08445922010951e-12);negative regulation of protein phosphorylation(6.4115717392019e-05);negative regulation of release of cytochrome…	positive regulation of I-kappaB kinase/NF-kappaB cascade	2.2444e-16				2	22	255,165,0	ellipse	1.15301e-06
UBD	Ubiquitin D	O15205	9606	cytoplasm;nucleus	cytoplasm	aggresome assembly(7.04279605449928e-07);myeloid dendritic cell differentiation(1.41577616488101e-06);negative regulation of mitotic prometaphase(0.00421493370551291);positive regulation of apoptotic process(3.96599419153012e-16);positive regulation of I-kappaB kinase/NF-kappaB cascade(2.24440024432788e-16);protein ubiquitination(6.35043173726095e-11);response to interferon-gamma(7.67901164540315…	positive regulation of I-kappaB kinase/NF-kappaB cascade	2.2444e-16				8	28	255,165,0	ellipse	1.45244e-19
HIST1H4A	Histone H4	P62805	9606	cytoplasm;extracellular;nucleus	extracellular	CENP-A containing nucleosome assembly at centromere(4.08319160658021e-08);negative regulation of megakaryocyte differentiation(5.29855962265973e-05);phosphatidylinositol-mediated signaling(4.0634961771413e-15);telomere maintenance(4.65370907549219e-05)	phosphatidylinositol-mediated signaling	4.0635e-15				2	22	255,165,0	ellipse	0.00019228
CEBPD	CCAAT/enhancer-binding protein delta	P49716	9606	nucleus	nucleus	transcription from RNA polymerase II promoter(8.61067031105851e-15)	transcription from RNA polymerase II promoter	8.61067e-15				2	22	255,165,0	ellipse	1.21137e-21
DEAF1	Deformed epidermal autoregulatory factor 1 homolog	O75398	9606	cytoplasm;extracellular;nucleus	extracellular	embryonic skeletal system development(0.0313809826878837);germ cell development(0.000556570482007864);neural tube closure(0.0207494180274003);regulation of mammary gland epithelial cell proliferation(0.0444497428575467);regulation of transcription from RNA polymerase II promoter(1.0492403680329e-10);transcription from RNA polymerase II promoter(8.61067031105851e-15)	transcription from RNA polymerase II promoter	8.61067e-15				2	22	255,165,0	ellipse	6.53089e-32
CLK2	Dual specificity protein kinase CLK2	P49760	9606	nucleus	nucleus	negative regulation of gluconeogenesis(0.0595993874245407);peptidyl-tyrosine phosphorylation(2.20454553593329e-05);protein autophosphorylation(8.70518889541862e-15);regulation of RNA splicing(0.00968356040142148);response to ionizing radiation(6.48431201816307e-07);response to retinoic acid(0.00505068928205174)	protein autophosphorylation	8.70519e-15				2	22	255,165,0	ellipse	5.42324e-08
CLK3	Dual specificity protein kinase CLK3	P49761	9606	cytoplasm;nucleus	cytoplasm	peptidyl-tyrosine phosphorylation(2.20454553593329e-05);protein autophosphorylation(8.70518889541862e-15);regulation of RNA splicing(0.00968356040142148)	protein autophosphorylation	8.70519e-15				3	23	255,165,0	ellipse	2.47218e-30
BAG6	Large proline-rich protein BAG6	P46379	9606	nucleus	nucleus	brain development(5.6829767935711e-05);cell differentiation(1.97848613682762e-05);chromatin modification(3.45047841520709e-07);embryo development(3.3491345068076e-05);internal peptidyl-lysine acetylation(0.0207221700872999);intrinsic apoptotic signaling pathway in response to DNA damage by p53 class mediator(2.91430153548412e-12);intrinsic apoptotic signaling pathway in response to endoplasmic re…	ubiquitin-dependent protein catabolic process	2.07015e-14				2	22	255,165,0	ellipse	2.27125e-06
FBXL12	F-box/LRR-repeat protein 12	Q9NXK8	9606	cytoplasm	cytoplasm	ubiquitin-dependent protein catabolic process(2.07014566256907e-14)	ubiquitin-dependent protein catabolic process	2.07015e-14				2	22	255,165,0	ellipse	1.08271e-37
NEDD8	NEDD8	Q15843	9606	nucleus	nucleus	anatomical structure morphogenesis(0.000254620123621699);protein localization(0.00067903320446888);protein neddylation(0.0482865665082854);regulation of transcription from RNA polymerase II promoter(1.0492403680329e-10);response to organic cyclic compound(0.0141750981647412);ubiquitin-dependent protein catabolic process(2.07014566256907e-14)	ubiquitin-dependent protein catabolic process	2.07015e-14				7	27	255,165,0	ellipse	8.99413e-09
USP11	Ubiquitin carboxyl-terminal hydrolase 11	P51784	9606	cytoplasm;nucleus	cytoplasm	protein deubiquitination(1.13225255052335e-05);ubiquitin-dependent protein catabolic process(2.07014566256907e-14)	ubiquitin-dependent protein catabolic process	2.07015e-14				2	22	255,165,0	ellipse	0.0129343
USP20	Ubiquitin carboxyl-terminal hydrolase 20	Q9Y2K6	9606	cytoplasm	cytoplasm	endocytosis(0.0144830983222511);protein K48-linked deubiquitination(0.0558611792440484);protein K63-linked deubiquitination(0.00176313235857801);regulation of G-protein coupled receptor protein signaling pathway(0.00319982386515838);ubiquitin-dependent protein catabolic process(2.07014566256907e-14)	ubiquitin-dependent protein catabolic process	2.07015e-14				2	22	255,165,0	ellipse	0.000297573
USP50	Inactive ubiquitin carboxyl-terminal hydrolase 50	Q70EL3	9606	NOT DEFINED		ubiquitin-dependent protein catabolic process(2.07014566256907e-14)	ubiquitin-dependent protein catabolic process	2.07015e-14				2	22	255,165,0	ellipse	6.53089e-32
KIAA0101	PCNA-associated factor	Q15004	9606	nucleus;cytoplasm	cytoplasm	centrosome organization(0.00126817012898698);DNA replication(0.000208573077483267);regulation of cell cycle(2.81005876473934e-14);response to UV(1.04755959424274e-05);translesion synthesis(0.000484231192664437)	regulation of cell cycle	2.81006e-14				5	25	255,165,0	ellipse	7.61385e-104
CFTR	Cystic fibrosis transmembrane conductance regulator	P13569	9606	plasma membrane;cytoplasm;endosome	plasma membrane	bicarbonate transport(0.0267926472758996);cellular response to hormone stimulus(0.0412033432103842);cholesterol biosynthetic process(0.0361931353052134);cholesterol transport(0.222752675538512);iodide transport(0.143027053480473);lung development(2.68567022366909e-07);positive regulation of vasodilation(0.243627578716226);respiratory gaseous exchange(0.174091357396005);response to cytokine stimul…	response to drug	9.82127e-14	ABC transporters - General - Homo sapiens (human)(0.124688961699784);Vibrio cholerae infection - Homo sapiens (human)(2.98229078347053e-05)	Vibrio cholerae infection - Homo sapiens (human)	2.98229e-05	5	25	255,165,0	ellipse	0.0441545
NAT8	Probable N-acetyltransferase 8	Q9UHE5	9606	NOT DEFINED		gastrulation with mouth forming second(0.00307753351920422);response to drug(9.82127046160269e-14)	response to drug	9.82127e-14				2	22	255,165,0	ellipse	0
PMS2	Mismatch repair endonuclease PMS2	P54278	9606	nucleus	nucleus	mismatch repair(0.0309140805372563);nucleic acid phosphodiester bond hydrolysis(0.022138756908842);reciprocal meiotic recombination(1.79703691715395e-05);response to drug(9.82127046160269e-14);somatic hypermutation of immunoglobulin genes(0.00560350724839799);somatic recombination of immunoglobulin gene segments(0.0166477911871205)	response to drug	9.82127e-14	Mismatch repair - Homo sapiens (human)(0.00282343417332791)	Mismatch repair - Homo sapiens (human)	0.00282343	3	23	255,165,0	ellipse	7.32969e-25
SPIN1	Spindlin-1	Q9Y657	9606	nucleus;cytoplasm	nucleus	cell cycle(1.00491396230024e-13);gamete generation(0.000175877184286069);multicellular organismal development(0.0010607249721102)	cell cycle	1.00491e-13				2	22	255,165,0	ellipse	3.08952e-74
TERF2	Telomeric repeat-binding factor 2	Q15554	9606	golgi apparatus;nucleus	golgi apparatus	age-dependent telomere shortening(1.77363765582752e-05);cell cycle(1.00491396230024e-13);cellular senescence(2.11967944567971e-06);in utero embryonic development(3.64443472681049e-11);negative regulation of telomere maintenance via semi-conservative replication(1.77363765582752e-05);positive regulation of telomere maintenance(0.00839439465790927);protection from non-homologous end joining at telo…	cell cycle	1.00491e-13				5	25	255,165,0	ellipse	0.00171714
H2AFX	Histone H2A.x	P16104	9606	nucleus	nucleus	DNA damage checkpoint(4.03664842522128e-06);double-strand break repair via homologous recombination(4.0980033257938e-08);meiosis(6.88051256978259e-13);nucleosome assembly(0.000430999841582634);positive regulation of DNA repair(0.000297740395827238);response to ionizing radiation(6.48431201816307e-07);spermatogenesis(7.5743632283117e-08)	meiosis	6.88051e-13	Systemic lupus erythematosus - Homo sapiens (human)(0.255132730587705)	Systemic lupus erythematosus - Homo sapiens (human)	0.255133	2	22	255,165,0	ellipse	3.58175e-21
CLN3	Battenin	Q13286	9606	vacuole;plasma membrane;endosome;golgi apparatus;lysosome;mitochondrion;nucleus	plasma membrane	amyloid precursor protein catabolic process(0.00153449505233276);arginine transport(0.00421493370551291);associative learning(0.111891565613863);autophagic vacuole fusion(0.00839439465790927);cell death(2.02928642129388e-06);cellular amino acid metabolic process(0.0446414429089181);cytosolic calcium ion homeostasis(0.00112234134971005);galactosylceramide metabolic process(0.0125386063906373);glob…	negative regulation of neuron apoptotic process	1.08446e-12				3	23	255,165,0	ellipse	1.90728e-20
SLC3A2	4F2 cell-surface antigen heavy chain	P08195	9606	plasma membrane	plasma membrane	blood coagulation(4.43544334127005e-08);carbohydrate metabolic process(0.041174209559793);cell growth(6.75112595900482e-07);leucine import(0.0247619628941442);leukocyte migration(2.85782917599621e-12);tryptophan transport(0.00839439465790927)	leukocyte migration	2.85783e-12				17	37	102,255,102	ellipse	0
ITGA4	Integrin alpha-4	P13612	9606	plasma membrane	plasma membrane	B cell differentiation(1.29714750415216e-06);blood coagulation(4.43544334127005e-08);blood vessel remodeling(0.0437750619050204);chorio-allantoic fusion(0.00312396824279448);face development(0.0633051409168827);heart development(6.11665124403941e-06);heterophilic cell-cell adhesion(0.0253176070324455);integrin-mediated signaling pathway(0.0309231852633416);leukocyte cell-cell adhesion(0.202044023…	leukocyte migration	2.85783e-12	ECM-receptor interaction - Homo sapiens (human)(0.00295805126488841);Leukocyte transendothelial migration - Homo sapiens (human)(1.06575902678168e-10);Regulation of actin cytoskeleton - Homo sapiens (human)(1.82476535184142e-17);Hematopoietic cell lineage - Homo sapiens (human)(0.222752675538512);Cell adhesion molecules (CAMs) - Homo sapiens (human)(0.0535299674138554);Focal adhesion - Homo sapie…	Focal adhesion - Homo sapiens (human)	5.60841e-21	10	30	255,165,0	ellipse	3.83952e-05
DISC1	Disrupted in schizophrenia 1 protein	Q9NRI5	9606	centrosome;cytoplasm;mitochondrion;plasma membrane	plasma membrane	canonical Wnt receptor signaling pathway(0.000192460498172042);cell proliferation in forebrain(0.0848696029995749);cerebral cortex radially oriented cell migration(0.0778077229546009);microtubule cytoskeleton organization(2.80070204565152e-05);mitochondrial calcium ion homeostasis(0.0166477911871205);neuron migration(0.00010614270122866);positive regulation of neuroblast proliferation(0.001004183…	TOR signaling cascade	1.58854e-11				4	24	255,165,0	ellipse	0.0259803
URI1	Unconventional prefoldin RPB5 interactor 1	O94763	9606	cytoplasm;mitochondrion;cytosol	mitochondrion	cellular response to growth factor stimulus(7.76095107913121e-08);cellular response to steroid hormone stimulus(0.000364705589125095);negative regulation of phosphatase activity(0.17939853418353);protein folding(2.43959776737763e-05);regulation of apoptotic process(1.6444057663131e-11);regulation of cell growth(0.0204087410515951);response to virus(6.01422564565297e-09)	regulation of apoptotic process	1.64441e-11				2	22	255,165,0	ellipse	3.74178e-16
COMMD1	COMM domain-containing protein 1	Q8N668	9606	cytoplasm;nucleus	cytoplasm	copper ion homeostasis(0.0247619628941442);negative regulation of NF-kappaB transcription factor activity(3.9977534225076e-09);positive regulation of protein ubiquitination(3.03753755643695e-11);regulation of proteasomal ubiquitin-dependent protein catabolic process(2.5644133828258e-06)	positive regulation of protein ubiquitination	3.03754e-11				2	22	255,165,0	ellipse	0.00191458
PRMT1	Protein arginine N-methyltransferase 1	Q99873	9606	cytoplasm;cytosol;nucleus	cytosol	cell surface receptor signaling pathway(0.028500910722399);in utero embryonic development(3.64443472681049e-11);negative regulation of megakaryocyte differentiation(5.29855962265973e-05);neuron projection development(0.00076873188526192)	in utero embryonic development	3.64443e-11				2	22	255,165,0	ellipse	0.00105835
RBBP6	E3 ubiquitin-protein ligase RBBP6	Q7Z6E9	9606	cytoplasm;microtubule organising centre;nucleus	microtubule organising centre	protein ubiquitination involved in ubiquitin-dependent protein catabolic process(5.06202541532715e-11)	protein ubiquitination involved in ubiquitin-dependent protein catabolic process	5.06203e-11				23	43	0,127,255	ellipse	0
LNX1	E3 ubiquitin-protein ligase LNX	Q8TBB1	9606	cytoplasm	cytoplasm	protein homooligomerization(7.94569002456751e-05);protein ubiquitination involved in ubiquitin-dependent protein catabolic process(5.06202541532715e-11)	protein ubiquitination involved in ubiquitin-dependent protein catabolic process	5.06203e-11				3	23	255,165,0	ellipse	0.00232498
GIPC1	PDZ domain-containing protein GIPC1	O14908	9606	cytoplasm;cytosol	cytosol	endothelial cell migration(0.00119860056982242);G-protein coupled receptor signaling pathway(0.0183081080031966);glutamate secretion(0.0918073517291021);negative regulation of proteasomal ubiquitin-dependent protein catabolic process(7.04279605449928e-07);positive regulation of transforming growth factor beta receptor signaling pathway(5.43013495514396e-11);protein targeting(1.0885619492506e-09);…	positive regulation of transforming growth factor beta receptor signaling pathway	5.43013e-11				3	23	255,165,0	ellipse	1.82344e-21
OCLN	Occludin	Q16625	9606	plasma membrane	plasma membrane	cell-cell junction organization(0.00253688932863643);cellular component disassembly involved in execution phase of apoptosis(3.07184753797194e-10);protein complex assembly(6.11535592992078e-11)	protein complex assembly	6.11536e-11				2	22	255,165,0	ellipse	4.28884e-20
SOCS6	Suppressor of cytokine signaling 6	O14544	9606	cytoplasm;plasma membrane	plasma membrane	defense response(0.262396712769905);JAK-STAT cascade(0.00560350724839799);negative regulation of signal transduction(0.0706201091424927);negative regulation of T cell activation(0.0595993874245407);proteasomal protein catabolic process(0.00839439465790927);protein ubiquitination(6.35043173726095e-11);regulation of growth(1.11767691416162e-08)	protein ubiquitination	6.35043e-11				2	22	255,165,0	ellipse	4.88828e-15
BUD31	Protein BUD31 homolog	P41223	9606	nucleus	nucleus	regulation of transcription from RNA polymerase II promoter(1.0492403680329e-10)	regulation of transcription from RNA polymerase II promoter	1.04924e-10				2	22	255,165,0	ellipse	4.23063e-41
SMARCA5	SWI/SNF-related matrix-associated actin-dependent regulator of chromatin subfamily A member 5	O60264	9606	nucleus	nucleus	CENP-A containing nucleosome assembly at centromere(4.08319160658021e-08);chromatin silencing at rDNA(0.00112234134971005);DNA-dependent transcription, initiation(0.0403556043739312);double-strand break repair(1.39371015566097e-06);embryo development(3.3491345068076e-05);nucleosome positioning(0.000261603026539136);regulation of transcription from RNA polymerase II promoter(1.0492403680329e-10)	regulation of transcription from RNA polymerase II promoter	1.04924e-10	Folate biosynthesis - Homo sapiens (human)(0.000121319725401454)	Folate biosynthesis - Homo sapiens (human)	0.00012132	5	25	255,165,0	ellipse	1.75294e-30
PNKP	Bifunctional polynucleotide phosphatase/kinase	Q96T60	9606	nucleus	nucleus	DNA damage response, detection of DNA damage(0.000619967359289918);DNA-dependent DNA replication(0.111891565613863);nucleotide-excision repair, DNA damage removal(2.78765468009141e-10);response to oxidative stress(5.11004488479196e-05);response to radiation(1.43668656972224e-05)	nucleotide-excision repair, DNA damage removal	2.78765e-10				2	22	255,165,0	ellipse	1.2383e-05
MAPT	Microtubule-associated protein tau	P10636	9606	cytosol;cytoplasm;nucleus;plasma membrane	plasma membrane	adult walking behavior(0.0370150904864576);axon cargo transport(0.00312396824279448);axonogenesis(0.000693988692113783);cellular component disassembly involved in execution phase of apoptosis(3.07184753797194e-10);microtubule cytoskeleton organization(2.80070204565152e-05);mitochondrion transport along microtubule(5.8952493510621e-10);negative regulation of intracellular transport(0.0002616030265…	cellular component disassembly involved in execution phase of apoptosis	3.07185e-10	Alzheimer_s disease - Homo sapiens (human)(1.49584065510881e-07);MAPK signaling pathway - Homo sapiens (human)(7.32653426005845e-25)	MAPK signaling pathway - Homo sapiens (human)	7.32653e-25	3	23	255,165,0	ellipse	0.000227886
PLEC	Plectin	Q15149	9606	cytoplasm;cytosol;plasma membrane	plasma membrane	cellular component disassembly involved in execution phase of apoptosis(3.07184753797194e-10);hemidesmosome assembly(0.0813542791205561)	cellular component disassembly involved in execution phase of apoptosis	3.07185e-10				2	22	255,165,0	ellipse	0.0194104
MCC	Colorectal mutant cancer protein	P23508	9606	cytoplasm;nucleus;plasma membrane	plasma membrane	negative regulation of canonical Wnt receptor signaling pathway(2.13984771341243e-06);negative regulation of epithelial cell migration(0.0405796263153097);negative regulation of epithelial cell proliferation(4.29781704452745e-10);signal transduction(0.00580929719509811);Wnt receptor signaling pathway(7.31638121761664e-06)	negative regulation of epithelial cell proliferation	4.29782e-10				4	24	255,165,0	ellipse	2.94518e-07
GCN1L1	Translational activator GCN1	Q92616	9606	cytoplasm	cytoplasm	regulation of translation(4.85041371736197e-10)	regulation of translation	4.85041e-10				40	60	102,255,102	ellipse	0
EIF2A	Eukaryotic translation initiation factor 2A	Q9BY44	9606	cytoplasm	cytoplasm	positive regulation of signal transduction(0.000771703408882267);protein phosphorylation(1.69846913596831e-07);regulation of translation(4.85041371736197e-10);ribosome assembly(0.00132083075644314);SREBP signaling pathway(0.00112234134971005)	regulation of translation	4.85041e-10				2	22	255,165,0	ellipse	3.27077e-27
MAP1B	Microtubule-associated protein 1B	P46821	9606	cytosol;cytoplasm;plasma membrane	plasma membrane	axonogenesis(0.000693988692113783);cellular process(0.187169434981083);dendrite development(0.000342742461622941);establishment of monopolar cell polarity(0.0125386063906373);microtubule bundle formation(9.99194398744571e-06);mitochondrion transport along microtubule(5.8952493510621e-10);negative regulation of intracellular transport(0.000261603026539136);positive regulation of axon extension(3.2…	mitochondrion transport along microtubule	5.89525e-10				2	22	255,165,0	ellipse	0.0390072
UXT	Protein UXT	Q9UBK9	9606	centrosome;cytoplasm;nucleus;cytosol	centrosome	centrosome organization(0.00126817012898698);mitochondrion transport along microtubule(5.8952493510621e-10);protein folding(2.43959776737763e-05)	mitochondrion transport along microtubule	5.89525e-10				3	23	255,165,0	ellipse	9.85438e-96
POT1	Protection of telomeres protein 1	Q9NUX5	9606	nucleus	nucleus	DNA duplex unwinding(0.174091357396005);negative regulation of telomere maintenance via telomerase(7.38874455178404e-07);positive regulation of DNA strand elongation(0.00421493370551291);positive regulation of helicase activity(0.0207221700872999);positive regulation of telomerase activity(0.0207221700872999);positive regulation of telomere maintenance via telomerase(0.0125386063906373);telomere …	telomere maintenance via telomerase	5.89525e-10				2	22	255,165,0	ellipse	3.79902e-18
CDC37	Hsp90 co-chaperone Cdc37	Q16543	9606	cytosol;plasma membrane	plasma membrane	protein targeting(1.0885619492506e-09);regulation of cyclin-dependent protein serine/threonine kinase activity(8.75235029903676e-08);regulation of interferon-gamma-mediated signaling pathway(5.408314823356e-07);regulation of type I interferon-mediated signaling pathway(0.00560350724839799)	protein targeting	1.08856e-09				75	95	102,255,102	ellipse	0
ARHGAP32	Rho GTPase-activating protein 32	A7KAX9	9606	cytoplasm;cytosol;endoplasmic reticulum;endosome;golgi apparatus;plasma membrane	plasma membrane	positive regulation of GTPase activity(0.197803201767188);regulation of small GTPase mediated signal transduction(5.80676210425844e-05);small GTPase mediated signal transduction(3.33761927333073e-09)	small GTPase mediated signal transduction	3.33762e-09				2	22	255,165,0	ellipse	4.28884e-20
ARL4D	ADP-ribosylation factor-like protein 4D	P49703	9606	cytoplasm;nucleus;plasma membrane	plasma membrane	protein secretion(0.115134653389736);small GTPase mediated signal transduction(3.33761927333073e-09)	small GTPase mediated signal transduction	3.33762e-09				2	22	255,165,0	ellipse	3.49647e-25
RAB13	Ras-related protein Rab-13	P51153	9606	cytoplasm;golgi apparatus;plasma membrane	plasma membrane	cell adhesion(0.00673512209710323);protein transport(4.6252110373571e-09);small GTPase mediated signal transduction(3.33761927333073e-09);vesicle-mediated transport(0.0289554470069493)	small GTPase mediated signal transduction	3.33762e-09	Tight junction - Homo sapiens (human)(1.56959633866618e-19)	Tight junction - Homo sapiens (human)	1.5696e-19	3	23	255,165,0	ellipse	0
RAB34	Ras-related protein Rab-34	Q9BZG1	9606	golgi apparatus	golgi apparatus	phagosome-lysosome fusion(0.0166477911871205);protein transport(4.6252110373571e-09);small GTPase mediated signal transduction(3.33761927333073e-09)	small GTPase mediated signal transduction	3.33762e-09				2	22	255,165,0	ellipse	5.01391e-125
RAB38	Ras-related protein Rab-38	P57729	9606	plasma membrane	plasma membrane	phagosome acidification(0.0166477911871205);protein transport(4.6252110373571e-09);small GTPase mediated signal transduction(3.33761927333073e-09)	small GTPase mediated signal transduction	3.33762e-09				2	22	255,165,0	ellipse	6.00034e-147
RAB3B	Ras-related protein Rab-3B	P20337	9606	cytosol;plasma membrane	plasma membrane	peptidyl-cysteine methylation(0.0125386063906373);protein transport(4.6252110373571e-09);regulation of exocytosis(0.0952301726885971);small GTPase mediated signal transduction(3.33761927333073e-09)	small GTPase mediated signal transduction	3.33762e-09	Tight junction - Homo sapiens (human)(1.56959633866618e-19)	Tight junction - Homo sapiens (human)	1.5696e-19	2	22	255,165,0	ellipse	6.19178e-45
RAB4A	Ras-related protein Rab-4A	P20338	9606	endosome	endosome	regulation of endocytosis(0.108619003190356);small GTPase mediated signal transduction(3.33761927333073e-09)	small GTPase mediated signal transduction	3.33762e-09				2	22	255,165,0	ellipse	7.45276e-10
RASD2	GTP-binding protein Rhes	Q96D21	9606	plasma membrane	plasma membrane	locomotory behavior(0.346171778145715);negative regulation of protein ubiquitination(5.7855492017038e-06);positive regulation of protein kinase B signaling cascade(9.48353418717844e-09);positive regulation of protein sumoylation(2.99964222240782e-07);regulation of cAMP-mediated signaling(0.0207221700872999);small GTPase mediated signal transduction(3.33761927333073e-09);synaptic transmission, dop…	small GTPase mediated signal transduction	3.33762e-09				3	23	255,165,0	ellipse	3.85665e-141
RASL12	Ras-like protein family member 12	Q9NYN1	9606	NOT DEFINED		small GTPase mediated signal transduction(3.33761927333073e-09)	small GTPase mediated signal transduction	3.33762e-09				3	23	255,165,0	ellipse	4.86308e-233
RHOJ	Rho-related GTP-binding protein RhoJ	Q9H4E5	9606	cytosol;plasma membrane	plasma membrane	actin cytoskeleton organization(7.17104142319119e-05);regulation of cell shape(0.00690432303755253);regulation of small GTPase mediated signal transduction(5.80676210425844e-05);Rho protein signal transduction(8.92249677546516e-09);small GTPase mediated signal transduction(3.33761927333073e-09)	small GTPase mediated signal transduction	3.33762e-09				3	23	255,165,0	ellipse	4.86308e-233
IPO4	Importin-4	Q8TEX9	9606	cytoplasm;nucleus	cytoplasm	intracellular protein transport(0.00199983762189854);protein transport(4.6252110373571e-09)	protein transport	4.62521e-09				24	44	102,255,102	ellipse	0
NSF	Vesicle-fusing ATPase	P46459	9606	cytosol;plasma membrane	plasma membrane	exocytosis(0.0136142353757412);plasma membrane fusion(0.0207221700872999);positive regulation of receptor recycling(7.04279605449928e-07);potassium ion transport(0.0210703745725168);protein transport(4.6252110373571e-09);synaptic transmission(1.28111563394373e-07)	protein transport	4.62521e-09				23	43	102,255,102	ellipse	0
GABARAPL2	Gamma-aminobutyric acid receptor-associated protein-like 2	P60520	9606	vacuole;cytoplasm;cytosol;golgi apparatus	golgi apparatus	autophagy(1.76272308248815e-06);intra-Golgi vesicle-mediated transport(0.00821891815592011);negative regulation of protein catabolic process(6.38982472929185e-08);positive regulation of ATPase activity(0.0813542791205561);protein transport(4.6252110373571e-09)	protein transport	4.62521e-09	Regulation of autophagy - Homo sapiens (human)(2.35320439603681e-07)	Regulation of autophagy - Homo sapiens (human)	2.3532e-07	9	29	255,165,0	ellipse	2.90547e-17
SNAP29	Synaptosomal-associated protein 29	O95721	9606	cytoplasm;nucleus;plasma membrane	plasma membrane	cellular membrane fusion(0.101984689709936);exocytosis(0.0136142353757412);protein transport(4.6252110373571e-09);vesicle targeting(0.0287673881801265)	protein transport	4.62521e-09	SNARE interactions in vesicular transport - Homo sapiens (human)(0.121533163216661)	SNARE interactions in vesicular transport - Homo sapiens (human)	0.121533	2	22	255,165,0	ellipse	3.49647e-25
SNX5	Sorting nexin-5	Q9Y5X3	9606	cytoplasm;endosome;plasma membrane	plasma membrane	cell communication(0.368319985628335);pinocytosis(0.000484231192664437);protein transport(4.6252110373571e-09)	protein transport	4.62521e-09				2	22	255,165,0	ellipse	6.53089e-32
EEF1G	Elongation factor 1-gamma	P26641	9606	cytosol;cytoplasm	cytosol	response to virus(6.01422564565297e-09)	response to virus	6.01423e-09				2	22	255,165,0	ellipse	3.39689e-08
CDC42EP4	Cdc42 effector protein 4	Q9H3Q1	9606	cytoplasm	cytoplasm	positive regulation of pseudopodium assembly(0.000771703408882267);regulation of cell shape(0.00690432303755253);Rho protein signal transduction(8.92249677546516e-09)	Rho protein signal transduction	8.9225e-09				2	22	255,165,0	ellipse	3.08952e-74
RHOD	Rho-related GTP-binding protein RhoD	O00212	9606	cytosol;plasma membrane	plasma membrane	regulation of small GTPase mediated signal transduction(5.80676210425844e-05);Rho protein signal transduction(8.92249677546516e-09)	Rho protein signal transduction	8.9225e-09	Axon guidance - Homo sapiens (human)(9.48353418717844e-09)	Axon guidance - Homo sapiens (human)	9.48353e-09	3	23	255,165,0	ellipse	9.82404e-130
SSU72	RNA polymerase II subunit A C-terminal domain phosphatase SSU72	Q9NP77	9606	cytoplasm;nucleus	cytoplasm	dephosphorylation of RNA polymerase II C-terminal domain(0.0166477911871205);mRNA polyadenylation(9.39771901121983e-09)	mRNA polyadenylation	9.39772e-09				2	22	255,165,0	ellipse	1.91199e-29
TUT1	Speckle targeted PIP5K1A-regulated poly(A) polymerase	Q9H6E5	9606	nucleus	nucleus	mRNA cleavage(0.0742297336311503);mRNA polyadenylation(9.39771901121983e-09);snRNA processing(0.121533163216661)	mRNA polyadenylation	9.39772e-09				2	22	255,165,0	ellipse	2.82342e-49
BRD8	Bromodomain-containing protein 8	Q9H0E9	9606	mitochondrion	mitochondrion	cell surface receptor signaling pathway(0.028500910722399);histone H2A acetylation(0.000105939792959345);histone H4 acetylation(8.77971980770307e-06);regulation of growth(1.11767691416162e-08)	regulation of growth	1.11768e-08				2	22	255,165,0	ellipse	2.47132e-23
YY1	Transcriptional repressor protein YY1	P25490	9606	nucleus;plasma membrane	plasma membrane	anterior/posterior pattern specification(0.0263540540781407);camera-type eye morphogenesis(0.115134653389736);cell differentiation(1.97848613682762e-05);cellular response to UV(1.54516685963899e-08);chromosome organization(0.00319982386515838);double-strand break repair via homologous recombination(4.0980033257938e-08);response to prostaglandin F stimulus(0.00839439465790927);response to UV-C(0.0…	cellular response to UV	1.54517e-08				4	24	255,165,0	ellipse	0.00380722
REC8	Meiotic recombination protein REC8 homolog	O95072	9606	nucleus	nucleus	male meiosis I(0.0010666350361899);oocyte maturation(0.000542581238925765);reciprocal meiotic recombination(1.79703691715395e-05);sister chromatid cohesion(2.49005858144902e-08);spermatid development(0.0112353129268338);spermatogenesis(7.5743632283117e-08);synapsis(0.00226452709143716)	sister chromatid cohesion	2.49006e-08				2	22	255,165,0	ellipse	3.9381e-279
BRF2	Transcription factor IIIB 50 kDa subunit	Q9HAW0	9606	nucleus	nucleus	DNA-dependent transcription, initiation(0.0403556043739312);regulation of transcription, DNA-dependent(3.63546512682362e-08);transcription from RNA polymerase III promoter(0.00560350724839799)	regulation of transcription, DNA-dependent	3.63547e-08				12	32	255,165,0	ellipse	0
CARHSP1	Calcium-regulated heat stable protein 1	Q9Y2V2	9606	cytoplasm;cytosol;nucleus	nucleus	intracellular signal transduction(0.00357733504395241);regulation of mRNA stability(0.0052103250651259);regulation of transcription, DNA-dependent(3.63546512682362e-08)	regulation of transcription, DNA-dependent	3.63547e-08				2	22	255,165,0	ellipse	3.08952e-74
SHFM1	26S proteasome complex subunit DSS1	P60896	9606	NOT DEFINED		double-strand break repair via homologous recombination(4.0980033257938e-08);proteolysis(0.116504097898215)	double-strand break repair via homologous recombination	4.098e-08	Homologous recombination - Homo sapiens (human)(0.0848696029995749);Proteasome - Homo sapiens (human)(3.61975229661413e-06)	Proteasome - Homo sapiens (human)	3.61975e-06	2	22	255,165,0	ellipse	5.97157e-07
SLX4	Structure-specific endonuclease subunit SLX4	Q8IY92	9606	NOT DEFINED		DNA double-strand break processing involved in repair via single-strand annealing(5.29855962265973e-05);double-strand break repair via homologous recombination(4.0980033257938e-08);nucleotide-excision repair(0.00153135466798672)	double-strand break repair via homologous recombination	4.098e-08				3	23	255,165,0	ellipse	0.000342138
HIST1H3A	Histone H3.1	P68431	9606	extracellular;nucleus	extracellular	blood coagulation(4.43544334127005e-08);nucleosome assembly(0.000430999841582634);regulation of gene silencing(1.77363765582752e-05);S phase(0.00421493370551291)	blood coagulation	4.43544e-08				2	22	255,165,0	ellipse	3.75952e-11
HSPA4	Heat shock 70 kDa protein 4	P34932	9606	cytoplasm;nucleus	cytoplasm	chaperone-mediated protein complex assembly(1.49584065510881e-07);protein import into mitochondrial outer membrane(0.000105526000593931);response to unfolded protein(6.38982472929185e-08)	response to unfolded protein	6.38982e-08	Antigen processing and presentation - Homo sapiens (human)(0.00240223572178943)	Antigen processing and presentation - Homo sapiens (human)	0.00240224	3	23	255,165,0	ellipse	6.06669e-19
MLH1	DNA mismatch repair protein Mlh1	P40692	9606	nucleus	nucleus	double-strand break repair via nonhomologous end joining(0.000585330471236297);intrinsic apoptotic signaling pathway in response to DNA damage(3.58674913342903e-05);isotype switching(0.148916821492752);male meiosis chromosome segregation(0.0405796263153097);meiotic metaphase I plate congression(0.0327386632936691);mismatch repair(0.0309140805372563);negative regulation of mitotic recombination(0.…	spermatogenesis	7.57436e-08	Colorectal cancer - Homo sapiens (human)(1.56164182354598e-15);Endometrial cancer - Homo sapiens (human)(5.22658164008315e-18);Mismatch repair - Homo sapiens (human)(0.00282343417332791)	Endometrial cancer - Homo sapiens (human)	5.22658e-18	2	22	255,165,0	ellipse	6.99027e-08
TSSK4	Testis-specific serine/threonine-protein kinase 4	Q6SA08	9606	NOT DEFINED		cell differentiation(1.97848613682762e-05);multicellular organismal development(0.0010607249721102);positive regulation of CREB transcription factor activity(0.0952301726885971);spermatogenesis(7.5743632283117e-08)	spermatogenesis	7.57436e-08				2	22	255,165,0	ellipse	0
EMD	Emerin	P50402	9606	endoplasmic reticulum;cytoplasm;nucleus	endoplasmic reticulum	cellular response to growth factor stimulus(7.76095107913121e-08);muscle contraction(0.0655795300616672);muscle organ development(0.162043787392467);negative regulation of catenin import into nucleus(0.0595993874245407);negative regulation of fibroblast proliferation(0.00284136266888591);positive regulation of protein export from nucleus(6.75054325059289e-05);regulation of canonical Wnt receptor …	cellular response to growth factor stimulus	7.76095e-08				3	23	255,165,0	ellipse	0.0430775
GABBR1	Gamma-aminobutyric acid type B receptor subunit 1	Q9UBS5	9606	cytoplasm;extracellular;plasma membrane	extracellular	gamma-aminobutyric acid signaling pathway(0.00240223572178943);negative regulation of adenylate cyclase activity(0.00685734645431921);synaptic transmission(1.28111563394373e-07)	synaptic transmission	1.28112e-07				2	22	255,165,0	ellipse	4.23063e-41
GABBR2	Gamma-aminobutyric acid type B receptor subunit 2	O75899	9606	cytoplasm;plasma membrane	plasma membrane	gamma-aminobutyric acid signaling pathway(0.00240223572178943);negative regulation of adenylate cyclase activity(0.00685734645431921);synaptic transmission(1.28111563394373e-07)	synaptic transmission	1.28112e-07	Neuroactive ligand-receptor interaction - Homo sapiens (human)(0.359965832687243)	Neuroactive ligand-receptor interaction - Homo sapiens (human)	0.359966	2	22	255,165,0	ellipse	5.01391e-125
CCT2	T-complex protein 1 subunit beta	P78371	9606	cytosol;cytoplasm;nucleus	cytosol	_de novo_ posttranslational protein folding(2.21928383995425e-05);chaperone-mediated protein complex assembly(1.49584065510881e-07)	chaperone-mediated protein complex assembly	1.49584e-07				2	22	255,165,0	ellipse	0.000458813
PFDN6	Prefoldin subunit 6	O15212	9606	cytosol	cytosol	_de novo_ posttranslational protein folding(2.21928383995425e-05);chaperone-mediated protein complex assembly(1.49584065510881e-07)	chaperone-mediated protein complex assembly	1.49584e-07				2	22	255,165,0	ellipse	6.53089e-32
MAST2	Microtubule-associated serine/threonine-protein kinase 2	Q6P0Q8	9606	cytoplasm;plasma membrane	plasma membrane	protein phosphorylation(1.69846913596831e-07);regulation of interleukin-12 biosynthetic process(0.00421493370551291);spermatid differentiation(0.0558611792440484)	protein phosphorylation	1.69847e-07				2	22	255,165,0	ellipse	2.31771e-17
HYOU1	Hypoxia up-regulated protein 1	Q9Y4L1	9606	endoplasmic reticulum	endoplasmic reticulum	activation of signaling protein activity involved in unfolded protein response(3.21753610170018e-07)	activation of signaling protein activity involved in unfolded protein response	3.21754e-07				2	22	255,165,0	ellipse	5.27123e-14
ANXA2	Annexin A2	P07355	9606	extracellular;endosome;plasma membrane;cytoplasm	extracellular	angiogenesis(3.63468657327673e-07);body fluid secretion(0.137026788306512);cellular response to acid(0.00642719599165188);collagen fibril organization(0.0599597978253896);fibrinolysis(0.130914578913773);positive regulation of binding(0.0918073517291021);positive regulation of vesicle fusion(0.0207221700872999);skeletal system development(0.0246705838585941)	angiogenesis	3.63469e-07				3	23	255,165,0	ellipse	0.00155307
ATP5B	ATP synthase subunit beta, mitochondrial	P06576	9606	mitochondrion;plasma membrane	plasma membrane	angiogenesis(3.63468657327673e-07);ATP hydrolysis coupled proton transport(0.335509604685855);lipid metabolic process(0.240280709877394);mitochondrial ATP synthesis coupled proton transport(0.0633051409168827);negative regulation of cell adhesion involved in substrate-bound cell migration(0.0166477911871205);regulation of intracellular pH(0.0287673881801265);respiratory electron transport chain(0…	angiogenesis	3.63469e-07				3	23	255,165,0	ellipse	0.0193057
UBXN1	UBX domain-containing protein 1	Q04323	9606	endoplasmic reticulum;nucleus	endoplasmic reticulum	negative regulation of proteasomal ubiquitin-dependent protein catabolic process(7.04279605449928e-07);negative regulation of protein ubiquitination(5.7855492017038e-06);proteasomal ubiquitin-dependent protein catabolic process(3.67904895044796e-07)	proteasomal ubiquitin-dependent protein catabolic process	3.67905e-07				2	22	255,165,0	ellipse	0.0305137
DYNC1I1	Cytoplasmic dynein 1 intermediate chain 1	O14576	9606	cytoplasm;cytosol	cytosol	antigen processing and presentation of exogenous peptide antigen via MHC class II(6.37029091641238e-07);vesicle transport along microtubule(0.000630135057043458)	antigen processing and presentation of exogenous peptide antigen via MHC class II	6.37029e-07				2	22	255,165,0	ellipse	5.97157e-07
SEC23A	Protein transport protein Sec23A	Q15436	9606	cytosol;endoplasmic reticulum;golgi apparatus;cytoplasm	endoplasmic reticulum	antigen processing and presentation of exogenous peptide antigen via MHC class II(6.37029091641238e-07);antigen processing and presentation of peptide antigen via MHC class I(0.2111648333226);COPII vesicle coating(0.0107150030628999);intracellular protein transport(0.00199983762189854);post-translational protein modification(0.350613881565033);protein N-linked glycosylation via asparagine(0.00932…	antigen processing and presentation of exogenous peptide antigen via MHC class II	6.37029e-07				3	23	255,165,0	ellipse	0.000624407
ACTA1	Actin, alpha skeletal muscle	P68133	9606	cytoplasm;cytosol	cytosol	cell growth(6.75112595900482e-07);muscle filament sliding(7.43577277261808e-07);response to extracellular stimulus(0.0125386063906373);response to lithium ion(0.00343829981774885);response to mechanical stimulus(1.12811132334991e-05);response to steroid hormone stimulus(0.130914578913773);skeletal muscle fiber adaptation(0.00839439465790927);skeletal muscle fiber development(0.000270059676206241)…	cell growth	6.75113e-07	Vibrio cholerae infection - Homo sapiens (human)(2.98229078347053e-05)	Vibrio cholerae infection - Homo sapiens (human)	2.98229e-05	3	23	255,165,0	ellipse	4.1308e-05
MARK4	MAP/microtubule affinity-regulating kinase 4	Q96L34	9606	centrosome	centrosome	microtubule bundle formation(9.99194398744571e-06);nervous system development(0.00106375526842653);positive regulation of programmed cell death(7.38874455178404e-07)	positive regulation of programmed cell death	7.38874e-07				2	22	255,165,0	ellipse	0.000297573
TNNT1	Troponin T, slow skeletal muscle	P13805	9606	cytosol;cytoplasm	cytosol	muscle filament sliding(7.43577277261808e-07);negative regulation of muscle contraction(0.00421493370551291);skeletal muscle contraction(5.70861292286666e-05)	muscle filament sliding	7.43577e-07				3	23	255,165,0	ellipse	5.35302e-12
TPM4	Tropomyosin alpha-4 chain	P67936	9606	cytoplasm;cytosol	cytosol	muscle filament sliding(7.43577277261808e-07);response to oxidative stress(5.11004488479196e-05)	muscle filament sliding	7.43577e-07				2	22	255,165,0	ellipse	3.44394e-09
ATG101	Autophagy-related protein 101	Q9BSB4	9606	NOT DEFINED		autophagic vacuole assembly(8.43311034329447e-07)	autophagic vacuole assembly	8.43311e-07				2	22	255,165,0	ellipse	5.97157e-07
ATG4C	Cysteine protease ATG4C	Q96DT6	9606	cytosol;extracellular	extracellular	autophagic vacuole assembly(8.43311034329447e-07);protein targeting to membrane(9.01710543369923e-07);proteolysis(0.116504097898215)	autophagic vacuole assembly	8.43311e-07	Regulation of autophagy - Homo sapiens (human)(2.35320439603681e-07)	Regulation of autophagy - Homo sapiens (human)	2.3532e-07	2	22	255,165,0	ellipse	2.06335e-83
MAP1LC3A	Microtubule-associated proteins 1A/1B light chain 3A	Q9H492	9606	vacuole;cytoplasm;cytosol;endosome	endosome	autophagic vacuole assembly(8.43311034329447e-07);mitochondrion degradation(1.47155101723336e-06)	autophagic vacuole assembly	8.43311e-07				6	26	255,165,0	ellipse	8.25784e-21
MYO1C	Unconventional myosin-Ic	O00159	9606	plasma membrane;cytoplasm;nucleus	plasma membrane	mRNA transport(6.15649629476753e-06);positive regulation of cell migration by vascular endothelial growth factor signaling pathway(0.00421493370551291);positive regulation of protein targeting to membrane(0.0287673881801265);positive regulation of vascular endothelial growth factor signaling pathway(0.00421493370551291);protein targeting to membrane(9.01710543369923e-07);regulation of tight junct…	protein targeting to membrane	9.01711e-07				30	50	102,255,102	ellipse	0
NOC4L	Nucleolar complex protein 4 homolog	Q9BVI4	9606	nucleus	nucleus	rRNA processing(1.23565954439898e-06)	rRNA processing	1.23566e-06				2	22	255,165,0	ellipse	1.20255e-34
USP19	Ubiquitin carboxyl-terminal hydrolase 19	O94966	9606	endoplasmic reticulum	endoplasmic reticulum	ER-associated protein catabolic process(1.35201634280706e-06);negative regulation of skeletal muscle tissue development(0.0848696029995749);positive regulation of cell cycle process(0.0125386063906373);protein deubiquitination(1.13225255052335e-05);regulation of cellular response to hypoxia(0.00839439465790927);regulation of protein stability(2.00004141971995e-05);response to endoplasmic reticulu…	ER-associated protein catabolic process	1.35202e-06				4	24	255,165,0	ellipse	3.14441e-51
GABARAPL1	Gamma-aminobutyric acid receptor-associated protein-like 1	Q9H0R8	9606	vacuole;cytoplasm;endoplasmic reticulum;golgi apparatus	endoplasmic reticulum	autophagy(1.76272308248815e-06)	autophagy	1.76272e-06	Regulation of autophagy - Homo sapiens (human)(2.35320439603681e-07)	Regulation of autophagy - Homo sapiens (human)	2.3532e-07	6	26	255,165,0	ellipse	5.35334e-37
MAP1LC3B	Microtubule-associated proteins 1A/1B light chain 3B	Q9GZQ8	9606	vacuole;cytoplasm	vacuole	autophagy(1.76272308248815e-06)	autophagy	1.76272e-06				4	24	255,165,0	ellipse	1.66815e-27
SNCAIP	Synphilin-1	Q9Y6H5	9606	cytoplasm;nucleus	cytoplasm	cell death(2.02928642129388e-06);dopamine metabolic process(0.0558611792440484);regulation of inclusion body assembly(0.0125386063906373);regulation of neurotransmitter secretion(0.0918073517291021)	cell death	2.02929e-06	Parkinson_s disease - Homo sapiens (human)(0.0403556043739312)	Parkinson_s disease - Homo sapiens (human)	0.0403556	2	22	255,165,0	ellipse	4.28884e-20
UBQLN4	Ubiquilin-4	Q9NRR5	9606	cytosol;endoplasmic reticulum;nucleus;cytoplasm	endoplasmic reticulum	regulation of proteasomal ubiquitin-dependent protein catabolic process(2.5644133828258e-06)	regulation of proteasomal ubiquitin-dependent protein catabolic process	2.56441e-06				4	24	255,165,0	ellipse	0.000130514
NCAPH2	Condensin-2 complex subunit H2	Q6IBW4	9606	cytoplasm;nucleus	cytoplasm	chromosome condensation(3.05337862879347e-06)	chromosome condensation	3.05338e-06				2	22	255,165,0	ellipse	5.03972e-108
NEK7	Serine/threonine-protein kinase Nek7	Q8TDX7	9606	cytoplasm;microtubule organising centre;nucleus	microtubule organising centre	cytokinesis(4.65873863590315e-06);regulation of mitotic cell cycle(0.000219749983548881);spindle assembly(0.000128386349632403)	cytokinesis	4.65874e-06				2	22	102,255,102	ellipse	0
ACTR3	Actin-related protein 3	P61158	9606	cytoplasm;golgi apparatus	golgi apparatus	Arp2/3 complex-mediated actin nucleation(0.0146511046217905);asymmetric cell division(0.000261603026539136);cellular component movement(5.50830219781487e-06);cilium morphogenesis(0.0210703745725168);meiotic cytokinesis(0.0207221700872999);establishment or maintenance of cell polarity(0.0313809826878837);meiotic cell cycle(0.0327386632936691);positive regulation of dendrite morphogenesis(0.0068573…	cellular component movement	5.5083e-06				3	23	255,165,0	ellipse	3.18891e-13
MOB1A	MOB kinase activator 1A	Q9H8S9	9606	cytosol	cytosol	hippo signaling cascade(2.00004141971995e-05)	hippo signaling cascade	2.00004e-05				2	22	255,165,0	ellipse	3.27077e-27
APOH	Beta-2-glycoprotein 1	P02749	9606	NOT DEFINED		blood coagulation, intrinsic pathway(5.70861292286666e-05);negative regulation of angiogenesis(0.00887403337692043);negative regulation of blood coagulation(0.0669786463377583);negative regulation of endothelial cell migration(0.0287673881801265);negative regulation of endothelial cell proliferation(2.00004141971995e-05);negative regulation of fibrinolysis(0.0444497428575467);negative regulation …	negative regulation of endothelial cell proliferation	2.00004e-05				2	22	255,165,0	ellipse	2.82342e-49
TUBA3C	Tubulin alpha-3C/D chain	Q13748	9606	cytoplasm	cytoplasm	_de novo_ posttranslational protein folding(2.21928383995425e-05);microtubule-based process(0.000693988692113783);protein polymerization(0.144244538238835)	_de novo_ posttranslational protein folding	2.21928e-05	Pathogenic Escherichia coli infection - EHEC - Homo sapiens (human)(2.00006961339792e-12);Gap junction - Homo sapiens (human)(6.16643139783321e-10);Pathogenic Escherichia coli infection - EPEC - Homo sapiens (human)(2.00006961339792e-12)	Pathogenic Escherichia coli infection - EPEC - Homo sapiens (human)	2.00007e-12	3	23	255,165,0	ellipse	1.48276e-18
AHSA1	Activator of 90 kDa heat shock protein ATPase homolog 1	O95433	9606	cytoplasm;cytosol;endoplasmic reticulum	endoplasmic reticulum	protein folding(2.43959776737763e-05);response to stress(0.00671297057979732)	protein folding	2.4396e-05				18	38	102,255,102	ellipse	0
TRAP1	Heat shock protein 75 kDa, mitochondrial	Q12931	9606	mitochondrion	mitochondrion	cellular response to oxidative stress(0.0077533809540387);protein folding(2.43959776737763e-05)	protein folding	2.4396e-05				2	22	255,165,0	ellipse	0.000297573
EIF2AK4	Eukaryotic translation initiation factor 2-alpha kinase 4	Q9P2K8	9606	cytosol	cytosol	cellular response to starvation(2.4555434710983e-05);endoplasmic reticulum unfolded protein response(0.0123413997040267);negative regulation of translation(3.27439510413498e-05);regulation of translational initiation(0.00918417676445891);regulation of translational initiation in response to stress(0.0166477911871205)	cellular response to starvation	2.45554e-05				2	22	255,165,0	ellipse	2.99585e-176
HIST3H3	Histone H3.1t	Q16695	9606	nucleus	nucleus	nucleosome assembly(0.000430999841582634);telomere maintenance(4.65370907549219e-05)	telomere maintenance	4.65371e-05				2	22	255,165,0	ellipse	8.25294e-10
SRXN1	Sulfiredoxin-1	Q9BYN0	9606	cytosol;nucleus	nucleus	response to oxidative stress(5.11004488479196e-05)	response to oxidative stress	5.11004e-05				2	22	255,165,0	ellipse	3.68865e-12
UBL4A	Ubiquitin-like protein 4A	P11441	9606	NOT DEFINED		cellular protein modification process(0.134058471273762);tail-anchored membrane protein insertion into ER membrane(5.29855962265973e-05);transport(0.0024188200018586)	tail-anchored membrane protein insertion into ER membrane	5.29856e-05				3	23	255,165,0	ellipse	3.49471e-20
UCK2	Uridine-cytidine kinase 2	Q9BZX2	9606	cytosol	cytosol	cellular response to oxygen levels(0.0247619628941442);CTP salvage(0.0207221700872999);feeding behavior(0.174091357396005);pyrimidine nucleobase metabolic process(0.0952301726885971);pyrimidine nucleoside salvage(0.0366760043655552);response to axon injury(0.000112913689857133);UMP salvage(0.0287673881801265)	response to axon injury	0.000112914	Pyrimidine metabolism - Homo sapiens (human)(0.00385386239945103);Drug metabolism - other enzymes - Homo sapiens (human)(0.148916821492752)	Pyrimidine metabolism - Homo sapiens (human)	0.00385386	5	25	102,255,102	ellipse	0
EML2	Echinoderm microtubule-associated protein-like 2	O95834	9606	cytoplasm	cytoplasm	metabolic process(0.301142724933533);sensory perception of sound(0.000140464053283357);visual perception(0.05236052162114)	sensory perception of sound	0.000140464				3	23	102,255,102	ellipse	0
MYO1A	Unconventional myosin-Ia	Q9UBC5	9606	plasma membrane;cytoplasm	plasma membrane	microvillus assembly(0.0706201091424927);sensory perception of sound(0.000140464053283357);vesicle localization(0.00421493370551291)	sensory perception of sound	0.000140464				10	30	102,255,102	ellipse	0
REPS1	RalBP1-associated Eps domain-containing protein 1	Q96D71	9606	plasma membrane	plasma membrane	receptor-mediated endocytosis(0.000268042250963517)	receptor-mediated endocytosis	0.000268042				2	22	255,165,0	ellipse	1.21137e-21
H2AFZ	Histone H2A.Z	P0C0S5	9606	nucleus	nucleus	nucleosome assembly(0.000430999841582634)	nucleosome assembly	0.000431				2	22	255,165,0	ellipse	1.76e-06
MRPS35	28S ribosomal protein S35, mitochondrial	P82673	9606	mitochondrion	mitochondrion	DNA damage response, detection of DNA damage(0.000619967359289918);peptide biosynthetic process(0.0366760043655552)	DNA damage response, detection of DNA damage	0.000619967				2	22	255,165,0	ellipse	1.20255e-34
MBIP	MAP3K12-binding inhibitory protein 1	Q9NS73	9606	cytoplasm;nucleus	cytoplasm	histone H3 acetylation(0.000630135057043458);inactivation of MAPK activity involved in osmosensory signaling pathway(0.00421493370551291)	histone H3 acetylation	0.000630135				2	22	255,165,0	ellipse	5.42324e-08
POLR1E	DNA-directed RNA polymerase I subunit RPA49	Q9GZS1	9606	cytoplasm;nucleus	nucleus	rRNA transcription(0.000777230253528426)	rRNA transcription	0.00077723	Pyrimidine metabolism - Homo sapiens (human)(0.00385386239945103);Purine metabolism - Homo sapiens (human)(0.0693717974851465);RNA polymerase - Homo sapiens (human)(0.00312396824279448)	RNA polymerase - Homo sapiens (human)	0.00312397	3	23	255,165,0	ellipse	1.31447e-43
HDLBP	Vigilin	Q00341	9606	cytoplasm;nucleus;plasma membrane	plasma membrane	cholesterol metabolic process(0.00094438606274448);lipid transport(0.333781720662108)	cholesterol metabolic process	0.000944386				3	23	255,165,0	ellipse	1.77609e-19
HNRNPM	Heterogeneous nuclear ribonucleoprotein M	P52272	9606	plasma membrane;nucleus	plasma membrane	alternative mRNA splicing, via spliceosome(0.00132083075644314)	alternative mRNA splicing, via spliceosome	0.00132083				4	24	255,165,0	ellipse	3.65327e-06
KANSL1	KAT8 regulatory NSL complex subunit 1	Q7Z3B3	9606	NOT DEFINED		histone H4-K16 acetylation(0.00282343417332791);histone H4-K5 acetylation(0.00176313235857801);histone H4-K8 acetylation(0.00176313235857801)	histone H4-K5 acetylation	0.00176313				2	22	255,165,0	ellipse	1.21137e-21
COPG2	Coatomer subunit gamma-2	Q9UBF2	9606	golgi apparatus	golgi apparatus	intra-Golgi vesicle-mediated transport(0.00821891815592011);intracellular protein transport(0.00199983762189854);retrograde vesicle-mediated transport, Golgi to ER(0.143027053480473)	intracellular protein transport	0.00199984				11	31	102,255,102	ellipse	0
KDELR1	ER lumen protein retaining receptor 1	P24390	9606	endoplasmic reticulum;cytoplasm;golgi apparatus	endoplasmic reticulum	intracellular protein transport(0.00199983762189854);protein retention in ER lumen(0.0482865665082854);vesicle-mediated transport(0.0289554470069493)	intracellular protein transport	0.00199984				6	26	102,255,102	ellipse	0
RPGR	X-linked retinitis pigmentosa GTPase regulator	Q92834	9606	centrosome;golgi apparatus	golgi apparatus	cilium assembly(0.0127948022063471);intracellular protein transport(0.00199983762189854);intraflagellar transport(0.0482865665082854);response to stimulus(0.197183156965309);visual perception(0.05236052162114)	intracellular protein transport	0.00199984				2	22	255,165,0	ellipse	3.17686e-54
STX8	Syntaxin-8	Q9UNK0	9606	endoplasmic reticulum;plasma membrane;endosome;lysosome;cytoplasm	plasma membrane	endosome to lysosome transport(0.00685734645431921);transport(0.0024188200018586);vesicle fusion(0.0669786463377583)	transport	0.00241882				2	22	255,165,0	ellipse	3.49647e-25
TOMM20	Mitochondrial import receptor subunit TOM20 homolog	Q15388	9606	mitochondrion	mitochondrion	cellular protein metabolic process(0.0403556043739312);protein targeting to mitochondrion(0.00284136266888591)	protein targeting to mitochondrion	0.00284136				2	22	255,165,0	ellipse	4.88828e-15
RGS20	Regulator of G-protein signaling 20	O76081	9606	cytoplasm;nucleus;plasma membrane	plasma membrane	regulation of G-protein coupled receptor protein signaling pathway(0.00319982386515838);termination of G-protein coupled receptor signaling pathway(0.0224926842212561)	regulation of G-protein coupled receptor protein signaling pathway	0.00319982				2	22	255,165,0	ellipse	1.21137e-21
SNRPD1	Small nuclear ribonucleoprotein Sm D1	P62314	9606	cytosol;nucleus	cytosol	ncRNA metabolic process(0.00343829981774885);spliceosomal complex assembly(0.00410759685367295);spliceosomal snRNP assembly(0.00482982435061076)	ncRNA metabolic process	0.0034383				2	22	255,165,0	ellipse	0.00502923
STYXL1	Serine/threonine/tyrosine-interacting-like protein 1	Q9Y6J8	9606	NOT DEFINED		intracellular signal transduction(0.00357733504395241)	intracellular signal transduction	0.00357734				2	22	255,165,0	ellipse	2.06335e-83
DERA	Putative deoxyribose-phosphate aldolase	Q9Y315	9606	cytoplasm	cytoplasm	deoxyribonucleoside catabolic process(0.00421493370551291);deoxyribonucleotide catabolic process(0.0327386632936691);deoxyribose phosphate catabolic process(0.00839439465790927)	deoxyribonucleoside catabolic process	0.00421493				3	23	102,255,102	ellipse	0
MEPCE	7SK snRNA methylphosphate capping enzyme	Q7L2J0	9606	NOT DEFINED		snRNA modification(0.00421493370551291)	snRNA modification	0.00421493				2	22	255,165,0	ellipse	1.1537e-11
TNPO3	Transportin-3	Q9Y5L0	9606	cytoplasm;nucleus	cytoplasm	splicing factor protein import into nucleus(0.00421493370551291)	splicing factor protein import into nucleus	0.00421493				23	43	102,255,102	ellipse	0
HSD17B4	Peroxisomal multifunctional enzyme type 2	P51659	9606	peroxisome	peroxisome	alpha-linolenic acid metabolic process(0.0444497428575467);androgen metabolic process(0.00968356040142148);bile acid biosynthetic process(0.115134653389736);estrogen metabolic process(0.0813542791205561);fatty acid beta-oxidation using acyl-CoA oxidase(0.0444497428575467);medium-chain fatty-acyl-CoA metabolic process(0.00839439465790927);very long-chain fatty-acyl-CoA metabolic process(0.00421493…	very long-chain fatty-acyl-CoA metabolic process	0.00421493	Valine, leucine and isoleucine degradation - Homo sapiens (human)(0.124688961699784);Geraniol degradation - Homo sapiens (human)(0.0125386063906373);Fatty acid metabolism - Homo sapiens (human)(0.115134653389736);Fatty acid elongation in mitochondria - Homo sapiens (human)(0.0247619628941442);Lysine degradation - Homo sapiens (human)(0.111891565613863);Butanoate metabolism - Homo sapiens (human)(…	Geraniol degradation - Homo sapiens (human)	0.0125386	2	22	255,165,0	ellipse	4.28884e-20
P4HB	Protein disulfide-isomerase	P07237	9606	endoplasmic reticulum;cytoplasm;extracellular;plasma membrane	extracellular	cell redox homeostasis(0.189671442024107);extracellular matrix organization(0.00845808287475711);glycerol ether metabolic process(0.0395127981803815);lipid metabolic process(0.240280709877394);lipoprotein metabolic process(0.00662299042566141);peptidyl-proline hydroxylation to 4-hydroxy-L-proline(0.0558611792440484)	lipoprotein metabolic process	0.00662299				3	23	255,165,0	ellipse	0.000381982
SNRNP200	U5 small nuclear ribonucleoprotein 200 kDa helicase	O75643	9606	nucleus	nucleus	cis assembly of pre-catalytic spliceosome(0.00839439465790927)	cis assembly of pre-catalytic spliceosome	0.00839439	Folate biosynthesis - Homo sapiens (human)(0.000121319725401454)	Folate biosynthesis - Homo sapiens (human)	0.00012132	2	22	255,165,0	ellipse	0.00181075
MTHFD1L	Monofunctional C1-tetrahydrofolate synthase, mitochondrial	Q6UB35	9606	mitochondrion	mitochondrion	folic acid-containing compound biosynthetic process(0.157547416524369);formate metabolic process(0.00839439465790927);one-carbon metabolic process(0.0378424286546655);oxidation-reduction process(0.368640623498601);tetrahydrofolate interconversion(0.108619003190356);tetrahydrofolate metabolic process(0.0405796263153097)	formate metabolic process	0.00839439	One carbon pool by folate - Homo sapiens (human)(0.0482865665082854)	One carbon pool by folate - Homo sapiens (human)	0.0482866	15	35	102,255,102	ellipse	0
PRAM1	PML-RARA-regulated adapter molecule 1	Q96QH2	9606	NOT DEFINED		integrin-mediated signaling pathway(0.0309231852633416);regulation of neutrophil degranulation(0.00839439465790927)	regulation of neutrophil degranulation	0.00839439				13	33	0,127,255	ellipse	0
EIF1B	Eukaryotic translation initiation factor 1b	O60739	9606	NOT DEFINED		regulation of translational initiation(0.00918417676445891)	regulation of translational initiation	0.00918418				2	22	255,165,0	ellipse	1.1537e-11
GPHN	Gephyrin	Q9NQX3	9606	cytoplasm;plasma membrane	plasma membrane	establishment of synaptic specificity at neuromuscular junction(0.0247619628941442);Mo-molybdopterin cofactor biosynthetic process(0.0986225535909309);molybdopterin cofactor biosynthetic process(0.0125386063906373);water-soluble vitamin metabolic process(0.0595993874245407)	molybdopterin cofactor biosynthetic process	0.0125386				2	22	255,165,0	ellipse	2.47132e-23
SURF4	Surfeit locus protein 4	O15260	9606	endoplasmic reticulum;cytoplasm;golgi apparatus	endoplasmic reticulum	Golgi organization(0.0210703745725168);positive regulation of organelle organization(0.0125386063906373)	positive regulation of organelle organization	0.0125386				16	36	102,255,102	ellipse	0
IQCB1	IQ calmodulin-binding motif-containing protein 1	Q15051	9606	centrosome;cytoplasm	centrosome	cilium assembly(0.0127948022063471);maintenance of organ identity(0.0207221700872999);photoreceptor cell maintenance(0.145985659832283)	cilium assembly	0.0127948				2	22	255,165,0	ellipse	5.83888e-18
ACTR3B	Actin-related protein 3B	Q9P1U1	9606	cytoplasm	cytoplasm	Arp2/3 complex-mediated actin nucleation(0.0146511046217905)	Arp2/3 complex-mediated actin nucleation	0.0146511				2	22	255,165,0	ellipse	1.20255e-34
SF3A2	Splicing factor 3A subunit 2	Q15428	9606	nucleus	nucleus	mRNA 3_-splice site recognition(0.0207221700872999)	mRNA 3_-splice site recognition	0.0207222				2	22	255,165,0	ellipse	2.27125e-06
ELAC2	Zinc phosphodiesterase ELAC protein 2	Q9BQ52	9606	mitochondrion;nucleus	mitochondrion	nucleic acid phosphodiester bond hydrolysis(0.022138756908842);tRNA processing(0.0446414429089181)	nucleic acid phosphodiester bond hydrolysis	0.0221388				2	22	255,165,0	ellipse	4.28884e-20
NFKBIE	NF-kappa-B inhibitor epsilon	O00221	9606	cytosol;golgi apparatus;cytoplasm	golgi apparatus	cytoplasmic sequestering of transcription factor(0.0669786463377583);D-serine transport(0.0247619628941442)	D-serine transport	0.024762	Adipocytokine signaling pathway - Homo sapiens (human)(2.29603920670759e-06);B cell receptor signaling pathway - Homo sapiens (human)(6.88051256978259e-13);T cell receptor signaling pathway - Homo sapiens (human)(5.8216787089221e-15)	T cell receptor signaling pathway - Homo sapiens (human)	5.82168e-15	2	22	255,165,0	ellipse	0.00538198
CYB5R3	NADH-cytochrome b5 reductase 3	P00387	9606	endoplasmic reticulum;cytosol;cytoplasm;mitochondrion	mitochondrion	blood circulation(0.184604228250569);cholesterol biosynthetic process(0.0361931353052134);L-ascorbic acid metabolic process(0.0520903085912354)	cholesterol biosynthetic process	0.0361931	Aminosugars metabolism - Homo sapiens (human)(0.0848696029995749)	Aminosugars metabolism - Homo sapiens (human)	0.0848696	2	22	255,165,0	ellipse	3.08952e-74
TXNL1	Thioredoxin-like protein 1	O43396	9606	cytoplasm;nucleus	cytoplasm	cell redox homeostasis(0.189671442024107);electron transport chain(0.16026168312193);glycerol ether metabolic process(0.0395127981803815)	glycerol ether metabolic process	0.0395128				2	22	255,165,0	ellipse	0.000145729
SDC3	Syndecan-3	O75056	9606	golgi apparatus;lysosome;plasma membrane	plasma membrane	carbohydrate metabolic process(0.041174209559793);chondroitin sulfate metabolic process(0.0952301726885971);glycosaminoglycan biosynthetic process(0.143027053480473);glycosaminoglycan catabolic process(0.0813542791205561)	carbohydrate metabolic process	0.0411742	ECM-receptor interaction - Homo sapiens (human)(0.00295805126488841);Cell adhesion molecules (CAMs) - Homo sapiens (human)(0.0535299674138554)	ECM-receptor interaction - Homo sapiens (human)	0.00295805	2	22	255,165,0	ellipse	6.53089e-32
FTSJ1	Putative tRNA (cytidine(32)/guanosine(34)-2'-O)-methyltransferase	Q9UET6	9606	cytoplasm	cytoplasm	RNA methylation(0.0848696029995749);tRNA processing(0.0446414429089181)	tRNA processing	0.0446414				2	22	255,165,0	ellipse	0.0372634
C14orf1	Probable ergosterol biosynthetic protein 28	Q9UKR5	9606	endoplasmic reticulum	endoplasmic reticulum	sterol biosynthetic process(0.0482865665082854)	sterol biosynthetic process	0.0482866				3	23	255,165,0	ellipse	2.78012e-06
PPP6R3	Serine/threonine-protein phosphatase 6 regulatory subunit 3	Q5H9R7	9606	cytoplasm;nucleus	cytoplasm	regulation of phosphoprotein phosphatase activity(0.0706201091424927)	regulation of phosphoprotein phosphatase activity	0.0706201				2	22	255,165,0	ellipse	3.68865e-12
CSN2	Beta-casein	P05814	9606	extracellular	extracellular	calcium ion transport(0.0799427482605507)	calcium ion transport	0.0799427				2	22	255,165,0	ellipse	6.53089e-32
EIF3F	Eukaryotic translation initiation factor 3 subunit F	O00303	9606	cytosol;cytoplasm	cytosol	proteolysis(0.116504097898215)	proteolysis	0.116504				3	23	255,165,0	ellipse	5.72479e-06
TTLL12	Tubulin--tyrosine ligase-like protein 12	Q14166	9606	NOT DEFINED		cellular protein modification process(0.134058471273762)	cellular protein modification process	0.134058				2	22	255,165,0	ellipse	0.000297573
DUS3L	tRNA-dihydrouridine(47) synthase [NAD(P)(+)]-like	Q96G46	9606	NOT DEFINED		tRNA dihydrouridine synthesis(0.143027053480473)	tRNA dihydrouridine synthesis	0.143027				2	22	255,165,0	ellipse	2.82342e-49
DUSP13	Dual specificity protein phosphatase 13 isoform MDSP	Q6B8I1	9606	cytoplasm	cytoplasm	peptidyl-tyrosine dephosphorylation(0.26392959382663)	peptidyl-tyrosine dephosphorylation	0.26393				2	22	255,165,0	ellipse	3.9381e-279
GSTK1	Glutathione S-transferase kappa 1	Q9Y2Q3	9606	mitochondrion;peroxisome	mitochondrion	glutathione metabolic process(0.27435647085131)	glutathione metabolic process	0.274356				12	32	255,165,0	ellipse	4.03967e-281
KTN1	Kinectin	Q86UP2	9606	endoplasmic reticulum;plasma membrane	plasma membrane	microtubule-based movement(0.344705219248744)	microtubule-based movement	0.344705				2	22	255,165,0	ellipse	3.27077e-27
EML3	Echinoderm microtubule-associated protein-like 3	Q32P44	9606	cytoplasm	cytoplasm							3	23	102,255,102	ellipse	0
HEATR2	HEAT repeat-containing protein 2	Q86Y56	9606	cytoplasm	cytoplasm							19	39	102,255,102	ellipse	0
NECAB2	N-terminal EF-hand calcium-binding protein 2	Q7Z6G3	9606	cytoplasm	cytoplasm							10	30	102,255,102	ellipse	0
SLC1A5	Neutral amino acid transporter B(0)	Q15758	9606	golgi apparatus;plasma membrane	plasma membrane							13	33	102,255,102	ellipse	0
ANKRA2	Ankyrin repeat family A protein 2	Q9H9E1	9606	cytoplasm;cytosol;nucleus	cytosol							5	25	0,127,255	ellipse	0
BCAS1	Breast carcinoma-amplified sequence 1	O75363	9606	cytoplasm	cytoplasm							2	22	255,165,0	ellipse	3.9381e-279
BTBD2	BTB/POZ domain-containing protein 2	Q9BX70	9606	cytoplasm	cytoplasm							2	22	255,165,0	ellipse	1.43408e-08
C20orf24	Uncharacterized protein C20orf24	Q9BUV8	9606	NOT DEFINED								8	28	255,165,0	ellipse	0
CCDC33	Coiled-coil domain-containing protein 33	Q8N5R6	9606	NOT DEFINED								2	22	255,165,0	ellipse	4.88828e-15
CKAP4	Cytoskeleton-associated protein 4	Q07065	9606	cytoplasm;endoplasmic reticulum;plasma membrane	plasma membrane							2	22	255,165,0	ellipse	4.28884e-20
FAU	Ubiquitin-like protein FUBI	P35544	9606	NOT DEFINED								2	22	255,165,0	ellipse	0.00191458
FBXO25	F-box only protein 25	Q8TCJ0	9606	nucleus	nucleus							7	27	255,165,0	ellipse	6.41665e-39
FBXO34	F-box only protein 34	Q9NWN3	9606	NOT DEFINED								2	22	255,165,0	ellipse	6.00034e-147
KIAA1267	KAT8 regulatory NSL complex subunit 1	E9PCT4	9606	NOT DEFINED								2	22	255,165,0	ellipse	5.03972e-108
LUC7L2	Putative RNA-binding protein Luc7-like 2	Q9Y383	9606	nucleus	nucleus							3	23	255,165,0	ellipse	0.0193057
MAGEA6	Melanoma-associated antigen 6	P43360	9606	NOT DEFINED								5	25	255,165,0	ellipse	9.95371e-113
MED19	Mediator of RNA polymerase II transcription subunit 19	A0JLT2	9606	nucleus	nucleus							2	22	255,165,0	ellipse	4.21371e-05
METTL21B	Protein-lysine methyltransferase METTL21B	Q96AZ1	9606	NOT DEFINED								4	24	255,165,0	ellipse	3.1859e-36
MYH1	Myosin-1	P12882	9606	cytoplasm;nucleus	cytoplasm				Tight junction - Homo sapiens (human)(1.56959633866618e-19)	Tight junction - Homo sapiens (human)	1.5696e-19	2	22	255,165,0	ellipse	5.01391e-125
NFKB2	Nuclear factor of kappa light polypeptide gene enhancer in B-cells 2 (P49/p100), isoform CRA_c	D3DR86	9606	nucleus	nucleus							4	24	255,165,0	ellipse	2.74446e-19
NUBP2	Cytosolic Fe-S cluster assembly factor NUBP2	Q9Y5Y2	9606	cytoplasm;microtubule organising centre;nucleus	microtubule organising centre							2	22	255,165,0	ellipse	1.2383e-05
PKIB	cAMP-dependent protein kinase inhibitor beta	Q9C010	9606	NOT DEFINED								2	22	255,165,0	ellipse	5.01391e-125
PRRC1	Protein PRRC1	Q96M27	9606	golgi apparatus	golgi apparatus							2	22	255,165,0	ellipse	6.00034e-147
PTP4A3	Protein tyrosine phosphatase type IVA 3	O75365	9606	endosome;plasma membrane	plasma membrane							16	36	255,165,0	ellipse	0
RNF32	RING finger protein 32	Q9H0A6	9606	endosome	endosome							2	22	255,165,0	ellipse	1.2383e-05
RPAP3	RNA polymerase II-associated protein 3	Q9H6T3	9606	NOT DEFINED								2	22	255,165,0	ellipse	0.000145729
STK35	Serine/threonine-protein kinase 35	Q8TDR2	9606	cytoplasm;nucleus	cytoplasm							2	22	255,165,0	ellipse	5.01391e-125
UBXN6	UBX domain-containing protein 6	Q9BZV1	9606	cytoplasm;microtubule organising centre;nucleus	microtubule organising centre							2	22	255,165,0	ellipse	1.87575e-07
WFDC5	WAP four-disulfide core domain protein 5	Q8TCV5	9606	extracellular	extracellular							2	22	255,165,0	ellipse	6.00034e-147
WRAP73	WD repeat-containing protein WRAP73	Q9P2S5	9606	centrosome;cytoplasm	centrosome							6	26	255,165,0	ellipse	1.36603e-128
