# Supplementary material for: IIS – Integrated Interactome System: A Web-Based Platform for the Annotation, Analysis and Visualization of Protein-Metabolite-Gene-Drug Interactions by Integrating a Variety of Data Sources and Tools
Source: PLoS One. 2014 Jun 20;9(6):e100385. doi: 10.1371/journal.pone.0100385 (PMC4065059; doi:10.1371/journal.pone.0100385)
Supplement: Table S4 — Statistics from GPMGDID. (XLS) [file pone.0100385.s004.xls]

## Sheet: Table S4
Table S4. Statistics from GPMGDID.
Organism	Unified Taxonomic ID	Original Taxonomic IDs	Experiment Type	Interaction Type	Interactions	Non-redundant Interactions	Unique Proteins	Unique Metabolites	Unique Drugs	Unique Publications
Homo sapiens	9606	9606	Physical	protein-protein (pp)	371143	193217	23762			33104
			Physical	protein-metabolite (pm)	855837	855837		21662
			Physical	protein-drug (pd)	9745	9745			4248
			Genetic	gene-gene (gg)	1686	1646	1355			283
Saccharomyces cerevisiae	4932	4932;643680;574961;559292;307796	Physical	protein-protein (pp)	285676	123134	6671			7331
			Physical	protein-metabolite (pm)	4124	4124		578
			Physical	protein-drug (pd)	0	0			0
			Genetic	gene-gene (gg)	197578	145205	5576			6947
Drosophila melanogaster	7227	7227	Physical	protein-protein (pp)	117193	69166	12620			657
			Physical	protein-metabolite (pm)	0	0		0
			Physical	protein-drug (pd)	0	0			0
			Genetic	gene-gene (gg)	14496	4347	1423			1478
Schizosaccharomyces pombe	4896	4896;284812	Physical	protein-protein (pp)	8926	5036	2021			1067
			Physical	protein-metabolite (pm)	0	0		0
			Physical	protein-drug (pd)	0	0			0
			Genetic	gene-gene (gg)	54457	46205	3047			1218
Caenorhabditis elegans	6239	6239	Physical	protein-protein (pp)	38487	20414	6252			263
			Physical	protein-metabolite (pm)	0	0		0
			Physical	protein-drug (pd)	0	0			0
			Genetic	gene-gene (gg)	3096	3009	1390			25
Escherichia coli	562	562;83333;574521;331111;83334;701177;217992;199310;331112;511145;364106	Physical	protein-protein (pp)	36129	24185	4154			1220
			Physical	protein-metabolite (pm)	5611	5611		786
			Physical	protein-drug (pd)	1007	1007			650
			Genetic	gene-gene (gg)	24	9	15			22
Arabidopsis thaliana	3702	3702	Physical	protein-protein (pp)	36828	21528	7892			1577
			Physical	protein-metabolite (pm)	0	0		0
			Physical	protein-drug (pd)	0	0			0
			Genetic	gene-gene (gg)	192	132	110			63
Mus musculus	10090	10090;10092	Physical	protein-protein (pp)	40441	25874	11154			4671
			Physical	protein-metabolite (pm)	0	0		0
			Physical	protein-drug (pd)	0	0			0
			Genetic	gene-gene (gg)	349	294	271			166
Hepatitis C virus	11103	11103;11104;11105;333284;11108;11116;31645;421877;420174;11113;356411;31646	Physical	protein-protein (pp)	22344	15795	542			34
			Physical	protein-metabolite (pm)	0	0		0
			Physical	protein-drug (pd)	46	46			40
			Genetic	gene-gene (gg)	0	0	0			0
Rattus norvegicus	10116	10116	Physical	protein-protein (pp)	9707	6955	4645			1555
			Physical	protein-metabolite (pm)	0	0		0
			Physical	protein-drug (pd)	0	0			0
			Genetic	gene-gene (gg)	16	15	25			11
Plasmodium falciparum	5833	5833;36329	Physical	protein-protein (pp)	4950	2899	1353			15
			Physical	protein-metabolite (pm)	0	0		0
			Physical	protein-drug (pd)	46	46			42
			Genetic	gene-gene (gg)	0	0	0			0
Treponema pallidum	160	160;243276	Physical	protein-protein (pp)	4038	3622	722			2
			Physical	protein-metabolite (pm)	0	0		0
			Physical	protein-drug (pd)	1	1			1
			Genetic	gene-gene (gg)	0	0	0			0
Helicobacter pylori	210	210;85962;563041;85963;512562	Physical	protein-protein (pp)	3124	1614	827			22
			Physical	protein-metabolite (pm)	0	0		0
			Physical	protein-drug (pd)	34	34			32
			Genetic	gene-gene (gg)	0	0	0			0
Human immunodeficiency virus 1	11676	11676;11686;11679;11689;11707;362651;11698;11678;11685;11706;290579;11696	Physical	protein-protein (pp)	4936	2924	1064			248
			Physical	protein-metabolite (pm)	0	0		0
			Physical	protein-drug (pd)	129	129			116
			Genetic	gene-gene (gg)	1	1	2			1
Yersinia pestis	632	632;360102	Physical	protein-protein (pp)	3944	3937	3301			6
			Physical	protein-metabolite (pm)	0	0		0
			Physical	protein-drug (pd)	3	3			3
			Genetic	gene-gene (gg)	0	0	0			0
Bacillus anthracis	1392	1392	Physical	protein-protein (pp)	3052	3014	2606			21
			Physical	protein-metabolite (pm)	0	0		0
			Physical	protein-drug (pd)	13	13			12
			Genetic	gene-gene (gg)	0	0	0			0
Bacillus subtilis	1423	1423;224308;86029	Physical	protein-protein (pp)	1488	1153	618			79
			Physical	protein-metabolite (pm)	0	0		0
			Physical	protein-drug (pd)	115	115			91
			Genetic	gene-gene (gg)	0	0	0			0
Xenopus laevis	8355	8355	Physical	protein-protein (pp)	1337	904	785			268
			Physical	protein-metabolite (pm)	0	0		0
			Physical	protein-drug (pd)	0	0			0
			Genetic	gene-gene (gg)	5	5	7			2
Bos taurus	9913	9913	Physical	protein-protein (pp)	1492	1068	1009			336
			Physical	protein-metabolite (pm)	0	0		0
			Physical	protein-drug (pd)	0	0			0
			Genetic	gene-gene (gg)	0	0	0			0
Gallus gallus	9031	9031	Physical	protein-protein (pp)	875	496	498			170
			Physical	protein-metabolite (pm)	0	0		0
			Physical	protein-drug (pd)	0	0			0
			Genetic	gene-gene (gg)	3	2	4			2
Danio rerio	7955	7955	Physical	protein-protein (pp)	611	415	355			48
			Physical	protein-metabolite (pm)	0	0		0
			Physical	protein-drug (pd)	0	0			0
			Genetic	gene-gene (gg)	66	60	63			29
Human herpesvirus 4	10376	10377;10376;82830	Physical	protein-protein (pp)	1156	848	501			48
			Physical	protein-metabolite (pm)	0	0		0
			Physical	protein-drug (pd)	4	4			3
			Genetic	gene-gene (gg)	0	0	0			0
Human herpesvirus 3	10335	10335;341980	Physical	protein-protein (pp)	572	474	102			4
			Physical	protein-metabolite (pm)	0	0		0
			Physical	protein-drug (pd)	4	4			4
			Genetic	gene-gene (gg)	0	0	0			0
Streptococcus pneumoniae	1313	1313;170187;171101;373153;760802;512566	Physical	protein-protein (pp)	512	214	197			10
			Physical	protein-metabolite (pm)	0	0		0
			Physical	protein-drug (pd)	85	85			51
			Genetic	gene-gene (gg)	0	0	0			0
Myxococcus xanthus	34	34;246197	Physical	protein-protein (pp)	481	365	81			5
			Physical	protein-metabolite (pm)	0	0		0
			Physical	protein-drug (pd)	3	3			3
			Genetic	gene-gene (gg)	0	0	0			0
Campylobacter jejuni	197	197;360108;354242;360110;360111;192222	Physical	protein-protein (pp)	12777	11792	1351			3
			Physical	protein-metabolite (pm)	0	0		0
			Physical	protein-drug (pd)	4	4			3
			Genetic	gene-gene (gg)	0	0	0			0
Influenza A virus	11320	11320;437607;381512;381513;380964;284218;382835;480024;387139;176674;352564;211044;381517;392809;381518;132504;130763;383543;680716;88776;270485;641501	Physical	protein-protein (pp)	932	782	402			18
			Physical	protein-metabolite (pm)	0	0		0
			Physical	protein-drug (pd)	26	26			23
			Genetic	gene-gene (gg)	0	0	0			0
Human herpesvirus 8	37296	37296;868565;435895	Physical	protein-protein (pp)	485	309	225			26
			Physical	protein-metabolite (pm)	0	0		0
			Physical	protein-drug (pd)	0	0			0
			Genetic	gene-gene (gg)	0	0	0			0
Gerbera hybrida	18101	18101	Physical	protein-protein (pp)	362	85	14			1
			Physical	protein-metabolite (pm)	0	0		0
			Physical	protein-drug (pd)	0	0			0
			Genetic	gene-gene (gg)	0	0	0			0
Oryza sativa	4530	4530;39946;39947	Physical	protein-protein (pp)	349	268	250			23
			Physical	protein-metabolite (pm)	0	0		0
			Physical	protein-drug (pd)	0	0			0
			Genetic	gene-gene (gg)	0	0	0			0
Human herpesvirus 1	10298	10298;10299;10301;10304;10308	Physical	protein-protein (pp)	525	376	330			60
			Physical	protein-metabolite (pm)	0	0		0
			Physical	protein-drug (pd)	26	26			22
			Genetic	gene-gene (gg)	6	6	7			1
Rickettsia sibirica	35793	35793;272951	Physical	protein-protein (pp)	284	282	160			1
			Physical	protein-metabolite (pm)	0	0		0
			Physical	protein-drug (pd)	0	0			0
			Genetic	gene-gene (gg)	0	0	0			0
Mycobacterium tuberculosis	1773	1773;348776;419947;83332	Physical	protein-protein (pp)	168	78	87			36
			Physical	protein-metabolite (pm)	0	0		0
			Physical	protein-drug (pd)	168	168			137
			Genetic	gene-gene (gg)	0	0	0			0
Vaccinia virus	10245	10245;126794;10249;31531;10254	Physical	protein-protein (pp)	337	236	230			32
			Physical	protein-metabolite (pm)	0	0		0
			Physical	protein-drug (pd)	11	11			11
			Genetic	gene-gene (gg)	0	0	0			0
Oryctolagus cuniculus	9986	9986	Physical	protein-protein (pp)	394	279	313			123
			Physical	protein-metabolite (pm)	0	0		0
			Physical	protein-drug (pd)	0	0			0
			Genetic	gene-gene (gg)	0	0	0			0
Dictyostelium discoideum	44689	44689;352472	Physical	protein-protein (pp)	235	171	169			46
			Physical	protein-metabolite (pm)	0	0		0
			Physical	protein-drug (pd)	0	0			0
			Genetic	gene-gene (gg)	3	3	4			1
Shigella flexneri	623	623;42897	Physical	protein-protein (pp)	198	146	133			18
			Physical	protein-metabolite (pm)	0	0		0
			Physical	protein-drug (pd)	72	72			64
			Genetic	gene-gene (gg)	0	0	0			0
Petunia hybrida	4102	4102	Physical	protein-protein (pp)	160	83	35			7
			Physical	protein-metabolite (pm)	0	0		0
			Physical	protein-drug (pd)	0	0			0
			Genetic	gene-gene (gg)	0	0	0			0
Human papillomavirus type 16	333760	333760	Physical	protein-protein (pp)	291	115	108			79
			Physical	protein-metabolite (pm)	0	0		0
			Physical	protein-drug (pd)	0	0			0
			Genetic	gene-gene (gg)	0	0	0			0
Thermococcus kodakarensis	311400	69014	Physical	protein-protein (pp)	128	126	128			2
			Physical	protein-metabolite (pm)	0	0		0
			Physical	protein-drug (pd)	0	0			0
			Genetic	gene-gene (gg)	0	0	0			0
Pseudomonas aeruginosa	287	287;208964;208963;1191475;1163393;1163394;1163392;1163397	Physical	protein-protein (pp)	86	47	79			41
			Physical	protein-metabolite (pm)	0	0		0
			Physical	protein-drug (pd)	105	105			88
			Genetic	gene-gene (gg)	0	0	0			0
Salmonella typhimurium	90371	90371;99287	Physical	protein-protein (pp)	72	28	47			27
			Physical	protein-metabolite (pm)	0	0		0
			Physical	protein-drug (pd)	99	99			80
			Genetic	gene-gene (gg)	0	0	0			0
Staphylococcus aureus	1280	1280;93062;282458;158878;93061;426430;367830;196620;158879	Physical	protein-protein (pp)	115	29	48			26
			Physical	protein-metabolite (pm)	0	0		0
			Physical	protein-drug (pd)	85	85			76
			Genetic	gene-gene (gg)	0	0	0			0
Human respiratory syncytial virus	11250	11250;11259	Physical	protein-protein (pp)	227	222	225			3
			Physical	protein-metabolite (pm)	0	0		0
			Physical	protein-drug (pd)	0	0			0
			Genetic	gene-gene (gg)	0	0	0			0
Synechococcus elongatus	32046	32046;1140	Physical	protein-protein (pp)	121	26	26			20
			Physical	protein-metabolite (pm)	0	0		0
			Physical	protein-drug (pd)	2	2			2
			Genetic	gene-gene (gg)	0	0	0			0
Pyrococcus horikoshii	53953	53953;70601	Physical	protein-protein (pp)	110	42	111			7
			Physical	protein-metabolite (pm)	0	0		0
			Physical	protein-drug (pd)	0	0			0
			Genetic	gene-gene (gg)	0	0	0			0
Enterobacteria phage lambda	10710	10710;10711	Physical	protein-protein (pp)	101	84	50			4
			Physical	protein-metabolite (pm)	0	0		0
			Physical	protein-drug (pd)	2	2			2
			Genetic	gene-gene (gg)	2	2	3			2
Thermosynechococcus elongatus	146786	146786;197221	Physical	protein-protein (pp)	102	25	26			8
			Physical	protein-metabolite (pm)	0	0		0
			Physical	protein-drug (pd)	1	1			1
			Genetic	gene-gene (gg)	0	0	0			0
Pisum sativum	3888	3888	Physical	protein-protein (pp)	123	79	59			19
			Physical	protein-metabolite (pm)	0	0		0
			Physical	protein-drug (pd)	0	0			0
			Genetic	gene-gene (gg)	0	0	0			0
Rhodopseudomonas palustris	1076	1076;258594	Physical	protein-protein (pp)	96	53	58			5
			Physical	protein-metabolite (pm)	0	0		0
			Physical	protein-drug (pd)	5	5			3
			Genetic	gene-gene (gg)	0	0	0			0
Human adenovirus C	129951	129951;10515;28285	Physical	protein-protein (pp)	181	76	78			42
			Physical	protein-metabolite (pm)	0	0		0
			Physical	protein-drug (pd)	2	2			2
			Genetic	gene-gene (gg)	0	0	0			0
Trypanosoma brucei	5691	5691;5702;999953	Physical	protein-protein (pp)	93	59	59			12
			Physical	protein-metabolite (pm)	0	0		0
			Physical	protein-drug (pd)	6	6			6
			Genetic	gene-gene (gg)	0	0	0			0
Thermus thermophilus	274	274;262724;300852	Physical	protein-protein (pp)	35	17	33			19
			Physical	protein-metabolite (pm)	0	0		0
			Physical	protein-drug (pd)	115	115			58
			Genetic	gene-gene (gg)	0	0	0			0
Simian virus 40	10633	10633	Physical	protein-protein (pp)	170	69	61			80
			Physical	protein-metabolite (pm)	0	0		0
			Physical	protein-drug (pd)	0	0			0
			Genetic	gene-gene (gg)	0	0	0			0
Agrobacterium tumefaciens	358	358;190386;176299	Physical	protein-protein (pp)	90	33	40			18
			Physical	protein-metabolite (pm)	0	0		0
			Physical	protein-drug (pd)	12	12			12
			Genetic	gene-gene (gg)	0	0	0			0
Canis lupus familiaris	9615	9615	Physical	protein-protein (pp)	130	78	107			61
			Physical	protein-metabolite (pm)	0	0		0
			Physical	protein-drug (pd)	0	0			0
			Genetic	gene-gene (gg)	0	0	0			0
Chlamydomonas reinhardtii	3055	3055	Physical	protein-protein (pp)	77	46	44			13
			Physical	protein-metabolite (pm)	0	0		0
			Physical	protein-drug (pd)	0	0			0
			Genetic	gene-gene (gg)	0	0	0			0
Pyrococcus furiosus	2261	2261;186497	Physical	protein-protein (pp)	69	65	58			5
			Physical	protein-metabolite (pm)	0	0		0
			Physical	protein-drug (pd)	0	0			0
			Genetic	gene-gene (gg)	0	0	0			0
Hordeum vulgare	4513	4513;112509	Physical	protein-protein (pp)	73	65	76			12
			Physical	protein-metabolite (pm)	0	0		0
			Physical	protein-drug (pd)	0	0			0
			Genetic	gene-gene (gg)	0	0	0			0
Human papillomavirus type 18	333761	333761	Physical	protein-protein (pp)	127	47	49			46
			Physical	protein-metabolite (pm)	0	0		0
			Physical	protein-drug (pd)	0	0			0
			Genetic	gene-gene (gg)	0	0	0			0
Methanothermobacter thermautotrophicus	145262	145262;187420;79930	Physical	protein-protein (pp)	63	43	67			8
			Physical	protein-metabolite (pm)	0	0		0
			Physical	protein-drug (pd)	0	0			0
			Genetic	gene-gene (gg)	0	0	0			0
Zaire ebolavirus	186538	186538;128952	Physical	protein-protein (pp)	115	91	92			2
			Physical	protein-metabolite (pm)	0	0		0
			Physical	protein-drug (pd)	0	0			0
			Genetic	gene-gene (gg)	0	0	0			0
Geobacillus stearothermophilus	1422	1422	Physical	protein-protein (pp)	33	10	15			18
			Physical	protein-metabolite (pm)	0	0		0
			Physical	protein-drug (pd)	53	53			48
			Genetic	gene-gene (gg)	0	0	0			0
Thermotoga maritima	2336	2336;243274	Physical	protein-protein (pp)	27	7	18			10
			Physical	protein-metabolite (pm)	0	0		0
			Physical	protein-drug (pd)	97	97			62
			Genetic	gene-gene (gg)	0	0	0			0
Canavalia ensiformis	3823	3823	Physical	protein-protein (pp)	109	106	107			1
			Physical	protein-metabolite (pm)	0	0		0
			Physical	protein-drug (pd)	0	0			0
			Genetic	gene-gene (gg)	0	0	0			0
Yersinia enterocolitica	630	630;393305	Physical	protein-protein (pp)	62	22	32			15
			Physical	protein-metabolite (pm)	0	0		0
			Physical	protein-drug (pd)	2	2			2
			Genetic	gene-gene (gg)	0	0	0			0
Sus scrofa	9823	9823;9825	Physical	protein-protein (pp)	85	58	93			40
			Physical	protein-metabolite (pm)	0	0		0
			Physical	protein-drug (pd)	0	0			0
			Genetic	gene-gene (gg)	0	0	0			0
Pseudomonas putida	303	303;160488	Physical	protein-protein (pp)	27	15	21			10
			Physical	protein-metabolite (pm)	0	0		0
			Physical	protein-drug (pd)	62	62			51
			Genetic	gene-gene (gg)	0	0	0			0
Human herpesvirus 5	10359	10359;10360;10363;295027	Physical	protein-protein (pp)	119	88	96			19
			Physical	protein-metabolite (pm)	0	0		0
			Physical	protein-drug (pd)	5	5			5
			Genetic	gene-gene (gg)	0	0	0			0
Neurospora crassa	5141	5141;367110	Physical	protein-protein (pp)	51	23	24			12
			Physical	protein-metabolite (pm)	0	0		0
			Physical	protein-drug (pd)	0	0			0
			Genetic	gene-gene (gg)	2	0	2			1
Spinacia oleracea	3562	3562	Physical	protein-protein (pp)	69	55	57			8
			Physical	protein-metabolite (pm)	0	0		0
			Physical	protein-drug (pd)	0	0			0
			Genetic	gene-gene (gg)	0	0	0			0
Cricetulus griseus	10029	10029	Physical	protein-protein (pp)	79	57	75			22
			Physical	protein-metabolite (pm)	0	0		0
			Physical	protein-drug (pd)	0	0			0
			Genetic	gene-gene (gg)	0	0	0			0
California encephalitis virus	35305	796210	Physical	protein-protein (pp)	83	83	84			1
			Physical	protein-metabolite (pm)	0	0		0
			Physical	protein-drug (pd)	0	0			0
			Genetic	gene-gene (gg)	0	0	0			0
Enterobacter aerogenes	548	548	Physical	protein-protein (pp)	41	8	7			4
			Physical	protein-metabolite (pm)	0	0		0
			Physical	protein-drug (pd)	0	0			0
			Genetic	gene-gene (gg)	0	0	0			0
Candida albicans	5476	5476;237561	Physical	protein-protein (pp)	26	18	25			11
			Physical	protein-metabolite (pm)	0	0		0
			Physical	protein-drug (pd)	31	31			30
			Genetic	gene-gene (gg)	1	1	2			1
Haemophilus influenzae	727	727;71421	Physical	protein-protein (pp)	9	2	6			7
			Physical	protein-metabolite (pm)	0	0		0
			Physical	protein-drug (pd)	62	62			44
			Genetic	gene-gene (gg)	0	0	0			0
Clostridium perfringens	1502	1502	Physical	protein-protein (pp)	25	14	12			4
			Physical	protein-metabolite (pm)	0	0		0
			Physical	protein-drug (pd)	26	26			26
			Genetic	gene-gene (gg)	0	0	0			0
Nicotiana tabacum	4097	4097	Physical	protein-protein (pp)	61	29	39			15
			Physical	protein-metabolite (pm)	0	0		0
			Physical	protein-drug (pd)	0	0			0
			Genetic	gene-gene (gg)	0	0	0			0
Caulobacter vibrioides	155892	565050;155892;190650	Physical	protein-protein (pp)	69	29	38			12
			Physical	protein-metabolite (pm)	0	0		0
			Physical	protein-drug (pd)	0	0			0
			Genetic	gene-gene (gg)	0	0	0			0
Rhodobacter capsulatus	1061	1061;272942	Physical	protein-protein (pp)	33	10	16			6
			Physical	protein-metabolite (pm)	0	0		0
			Physical	protein-drug (pd)	6	6			4
			Genetic	gene-gene (gg)	0	0	0			0
Nipah virus	121791	121791	Physical	protein-protein (pp)	66	65	43			4
			Physical	protein-metabolite (pm)	0	0		0
			Physical	protein-drug (pd)	0	0			0
			Genetic	gene-gene (gg)	0	0	0			0
Bovine papillomavirus type 1	10559	10559	Physical	protein-protein (pp)	66	32	34			22
			Physical	protein-metabolite (pm)	0	0		0
			Physical	protein-drug (pd)	0	0			0
			Genetic	gene-gene (gg)	0	0	0			0
Trypanosoma cruzi	5693	5693;353153	Physical	protein-protein (pp)	18	17	19			2
			Physical	protein-metabolite (pm)	0	0		0
			Physical	protein-drug (pd)	31	31			31
			Genetic	gene-gene (gg)	0	0	0			0
Zea mays	4577	4577	Physical	protein-protein (pp)	44	24	34			12
			Physical	protein-metabolite (pm)	0	0		0
			Physical	protein-drug (pd)	0	0			0
			Genetic	gene-gene (gg)	0	0	0			0
Solanum lycopersicum	4081	4081;195583	Physical	protein-protein (pp)	82	65	72			12
			Physical	protein-metabolite (pm)	0	0		0
			Physical	protein-drug (pd)	0	0			0
			Genetic	gene-gene (gg)	0	0	0			0
Chaetomium thermophilum	209285	285224	Physical	protein-protein (pp)	30	9	5			1
			Physical	protein-metabolite (pm)	0	0		0
			Physical	protein-drug (pd)	0	0			0
			Genetic	gene-gene (gg)	0	0	0			0
Human papillomavirus type 11	10580	10580	Physical	protein-protein (pp)	57	37	41			28
			Physical	protein-metabolite (pm)	0	0		0
			Physical	protein-drug (pd)	1	1			1
			Genetic	gene-gene (gg)	0	0	0			0
Klebsiella pneumoniae	573	573;484021	Physical	protein-protein (pp)	27	10	17			8
			Physical	protein-metabolite (pm)	0	0		0
			Physical	protein-drug (pd)	11	11			11
			Genetic	gene-gene (gg)	0	0	0			0
Enterobacteria phage T4	10665	10665	Physical	protein-protein (pp)	13	5	8			5
			Physical	protein-metabolite (pm)	0	0		0
			Physical	protein-drug (pd)	43	43			42
			Genetic	gene-gene (gg)	0	0	0			0
Porcine reproductive and respiratory syndrome virus	28344	28344	Physical	protein-protein (pp)	59	56	57			1
			Physical	protein-metabolite (pm)	0	0		0
			Physical	protein-drug (pd)	0	0			0
			Genetic	gene-gene (gg)	0	0	0			0
Enterobacteria phage T7	10760	10760	Physical	protein-protein (pp)	30	13	27			5
			Physical	protein-metabolite (pm)	0	0		0
			Physical	protein-drug (pd)	0	0			0
			Genetic	gene-gene (gg)	0	0	0			0
Solanum tuberosum	4113	4113	Physical	protein-protein (pp)	51	45	44			6
			Physical	protein-metabolite (pm)	0	0		0
			Physical	protein-drug (pd)	0	0			0
			Genetic	gene-gene (gg)	0	0	0			0
Sulfolobus solfataricus	2287	2287;273057	Physical	protein-protein (pp)	28	11	13			4
			Physical	protein-metabolite (pm)	0	0		0
			Physical	protein-drug (pd)	0	0			0
			Genetic	gene-gene (gg)	0	0	0			0
Chlamydia pneumoniae	83558	83558	Physical	protein-protein (pp)	28	12	9			3
			Physical	protein-metabolite (pm)	0	0		0
			Physical	protein-drug (pd)	0	0			0
			Genetic	gene-gene (gg)	0	0	0			0
Macaca mulatta	9544	9544	Physical	protein-protein (pp)	46	17	19			11
			Physical	protein-metabolite (pm)	0	0		0
			Physical	protein-drug (pd)	0	0			0
			Genetic	gene-gene (gg)	0	0	0			0
Rhodobacter sphaeroides	1063	1063;272943;992186	Physical	protein-protein (pp)	15	8	14			8
			Physical	protein-metabolite (pm)	0	0		0
			Physical	protein-drug (pd)	31	31			15
			Genetic	gene-gene (gg)	0	0	0			0
Sandfly fever Sicilian virus	28292	28292	Physical	protein-protein (pp)	50	50	51			1
			Physical	protein-metabolite (pm)	0	0		0
			Physical	protein-drug (pd)	0	0			0
			Genetic	gene-gene (gg)	0	0	0			0
Chlorocebus aethiops	9534	9534	Physical	protein-protein (pp)	45	29	38			18
			Physical	protein-metabolite (pm)	0	0		0
			Physical	protein-drug (pd)	0	0			0
			Genetic	gene-gene (gg)	0	0	0			0
Murid herpesvirus 1	10366	10366;69156	Physical	protein-protein (pp)	46	45	43			3
			Physical	protein-metabolite (pm)	0	0		0
			Physical	protein-drug (pd)	0	0			0
			Genetic	gene-gene (gg)	0	0	0			0
Methanocaldococcus jannaschii	2191	243232	Physical	protein-protein (pp)	27	16	18			6
			Physical	protein-metabolite (pm)	0	0		0
			Physical	protein-drug (pd)	0	0			0
			Genetic	gene-gene (gg)	0	0	0			0
Human adenovirus A	129875	129875;28282;10529	Physical	protein-protein (pp)	45	19	24			17
			Physical	protein-metabolite (pm)	0	0		0
			Physical	protein-drug (pd)	0	0			0
			Genetic	gene-gene (gg)	0	0	0			0
Aquifex aeolicus	63363	63363;224324	Physical	protein-protein (pp)	12	2	11			10
			Physical	protein-metabolite (pm)	0	0		0
			Physical	protein-drug (pd)	30	30			29
			Genetic	gene-gene (gg)	0	0	0			0
Enterococcus faecalis	1351	1351;226185	Physical	protein-protein (pp)	16	9	10			5
			Physical	protein-metabolite (pm)	0	0		0
			Physical	protein-drug (pd)	16	16			15
			Genetic	gene-gene (gg)	0	0	0			0
Hepatitis B virus	10407	10407;928302;489488;490133;480116	Physical	protein-protein (pp)	53	37	47			12
			Physical	protein-metabolite (pm)	0	0		0
			Physical	protein-drug (pd)	0	0			0
			Genetic	gene-gene (gg)	0	0	0			0
Salmonella enterica	28901	216597;588858;1008297	Physical	protein-protein (pp)	26	17	24			7
			Physical	protein-metabolite (pm)	0	0		0
			Physical	protein-drug (pd)	0	0			0
			Genetic	gene-gene (gg)	0	0	0			0
Mesocricetus auratus	10036	10036	Physical	protein-protein (pp)	36	16	23			13
			Physical	protein-metabolite (pm)	0	0		0
			Physical	protein-drug (pd)	0	0			0
			Genetic	gene-gene (gg)	0	0	0			0
Streptococcus phage Dp-1	59241	59241	Physical	protein-protein (pp)	19	7	16			1
			Physical	protein-metabolite (pm)	0	0		0
			Physical	protein-drug (pd)	0	0			0
			Genetic	gene-gene (gg)	0	0	0			0
Streptococcus phage Cp-1	10747	10747	Physical	protein-protein (pp)	19	11	15			1
			Physical	protein-metabolite (pm)	0	0		0
			Physical	protein-drug (pd)	0	0			0
			Genetic	gene-gene (gg)	0	0	0			0
Paracoccus denitrificans	266	266	Physical	protein-protein (pp)	8	6	8			5
			Physical	protein-metabolite (pm)	0	0		0
			Physical	protein-drug (pd)	23	23			16
			Genetic	gene-gene (gg)	0	0	0			0
Synechocystis	1142	1142;1147;1148;1111708	Physical	protein-protein (pp)	3599	3234	1941			48
			Physical	protein-metabolite (pm)	0	0		0
			Physical	protein-drug (pd)	16	16			14
			Genetic	gene-gene (gg)	0	0	0			0
Clostridium thermocellum	1515	1515;203119	Physical	protein-protein (pp)	14	13	15			4
			Physical	protein-metabolite (pm)	0	0		0
			Physical	protein-drug (pd)	10	10			8
			Genetic	gene-gene (gg)	0	0	0			0
Vibrio cholerae	666	666;345076;243277;345073	Physical	protein-protein (pp)	24	9	19			11
			Physical	protein-metabolite (pm)	0	0		0
			Physical	protein-drug (pd)	26	26			25
			Genetic	gene-gene (gg)	0	0	0			0
Antirrhinum majus	4151	4151	Physical	protein-protein (pp)	18	9	9			2
			Physical	protein-metabolite (pm)	0	0		0
			Physical	protein-drug (pd)	0	0			0
			Genetic	gene-gene (gg)	0	0	0			0
Streptomyces coelicolor	1902	1902;100226	Physical	protein-protein (pp)	38	14	20			8
			Physical	protein-metabolite (pm)	0	0		0
			Physical	protein-drug (pd)	26	26			23
			Genetic	gene-gene (gg)	0	0	0			0
Serratia marcescens	615	615	Physical	protein-protein (pp)	5	4	7			4
			Physical	protein-metabolite (pm)	0	0		0
			Physical	protein-drug (pd)	25	25			21
			Genetic	gene-gene (gg)	0	0	0			0
Streptococcus parasanguinis	1318	1318	Physical	protein-protein (pp)	17	6	6			2
			Physical	protein-metabolite (pm)	0	0		0
			Physical	protein-drug (pd)	0	0			0
			Genetic	gene-gene (gg)	0	0	0			0
Streptococcus pyogenes	1314	1314;301447;286636;301452;301450	Physical	protein-protein (pp)	25	11	18			7
			Physical	protein-metabolite (pm)	0	0		0
			Physical	protein-drug (pd)	8	8			8
			Genetic	gene-gene (gg)	0	0	0			0
Rhodopseudomonas viridis	1079	1079	Physical	protein-protein (pp)	0	0	0			0
			Physical	protein-metabolite (pm)	0	0		0
			Physical	protein-drug (pd)	33	33			9
			Genetic	gene-gene (gg)	0	0	0			0
Triticum aestivum	4565	4565	Physical	protein-protein (pp)	30	17	21			5
			Physical	protein-metabolite (pm)	0	0		0
			Physical	protein-drug (pd)	0	0			0
			Genetic	gene-gene (gg)	0	0	0			0
Bacillus cereus	1396	1396;226900	Physical	protein-protein (pp)	5	0	1			5
			Physical	protein-metabolite (pm)	0	0		0
			Physical	protein-drug (pd)	22	22			19
			Genetic	gene-gene (gg)	0	0	0			0
Ascidia sydneiensis samea	79730	79730	Physical	protein-protein (pp)	16	7	5			1
			Physical	protein-metabolite (pm)	0	0		0
			Physical	protein-drug (pd)	0	0			0
			Genetic	gene-gene (gg)	0	0	0			0
Mycobacterium smegmatis	1772	1772;246196	Physical	protein-protein (pp)	14	12	13			4
			Physical	protein-metabolite (pm)	0	0		0
			Physical	protein-drug (pd)	5	5			5
			Genetic	gene-gene (gg)	0	0	0			0
Pseudomonas sp.	306	306	Physical	protein-protein (pp)	1	1	2			1
			Physical	protein-metabolite (pm)	0	0		0
			Physical	protein-drug (pd)	29	29			24
			Genetic	gene-gene (gg)	0	0	0			0
Anabaena sp. PCC 7119	1168	1168	Physical	protein-protein (pp)	18	7	9			5
			Physical	protein-metabolite (pm)	0	0		0
			Physical	protein-drug (pd)	0	0			0
			Genetic	gene-gene (gg)	0	0	0			0
Measles virus	11234	11234;70146;645098;132487	Physical	protein-protein (pp)	657	478	468			7
			Physical	protein-metabolite (pm)	0	0		0
			Physical	protein-drug (pd)	0	0			0
			Genetic	gene-gene (gg)	0	0	0			0
Mammalian orthoreovirus	351073	351073;10884;10886	Physical	protein-protein (pp)	36	35	36			2
			Physical	protein-metabolite (pm)	0	0		0
			Physical	protein-drug (pd)	0	0			0
			Genetic	gene-gene (gg)	0	0	0			0
Photobacterium angustum	661	661;314292	Physical	protein-protein (pp)	19	8	6			1
			Physical	protein-metabolite (pm)	0	0		0
			Physical	protein-drug (pd)	0	0			0
			Genetic	gene-gene (gg)	0	0	0			0
Salmonella typhi	90370	90370	Physical	protein-protein (pp)	13	5	10			5
			Physical	protein-metabolite (pm)	0	0		0
			Physical	protein-drug (pd)	12	12			12
			Genetic	gene-gene (gg)	0	0	0			0
SARS coronavirus	227859	227859;229992	Physical	protein-protein (pp)	14	3	7			5
			Physical	protein-metabolite (pm)	0	0		0
			Physical	protein-drug (pd)	10	10			6
			Genetic	gene-gene (gg)	0	0	0			0
Zymomonas mobilis	542	542	Physical	protein-protein (pp)	0	0	0			0
			Physical	protein-metabolite (pm)	0	0		0
			Physical	protein-drug (pd)	27	27			27
			Genetic	gene-gene (gg)	0	0	0			0
Bacillus sp.	1409	1409	Physical	protein-protein (pp)	0	0	0			0
			Physical	protein-metabolite (pm)	0	0		0
			Physical	protein-drug (pd)	27	27			22
			Genetic	gene-gene (gg)	0	0	0			0
Streptomyces lividans	1916	1916	Physical	protein-protein (pp)	9	0	1			9
			Physical	protein-metabolite (pm)	0	0		0
			Physical	protein-drug (pd)	8	8			8
			Genetic	gene-gene (gg)	0	0	0			0
Pseudomonas fluorescens	294	294;205922	Physical	protein-protein (pp)	7	5	8			4
			Physical	protein-metabolite (pm)	0	0		0
			Physical	protein-drug (pd)	22	22			20
			Genetic	gene-gene (gg)	0	0	0			0
Rift Valley fever virus	11588	11589	Physical	protein-protein (pp)	26	26	27			1
			Physical	protein-metabolite (pm)	0	0		0
			Physical	protein-drug (pd)	0	0			0
			Genetic	gene-gene (gg)	0	0	0			0
Human T-lymphotropic virus 1	11908	11926;11908	Physical	protein-protein (pp)	26	11	18			7
			Physical	protein-metabolite (pm)	0	0		0
			Physical	protein-drug (pd)	0	0			0
			Genetic	gene-gene (gg)	0	0	0			0
Francisella tularensis	263	263;376619;119856;177416;418136	Physical	protein-protein (pp)	1337	1336	1331			3
			Physical	protein-metabolite (pm)	0	0		0
			Physical	protein-drug (pd)	0	0			0
			Genetic	gene-gene (gg)	0	0	0			0
Human papillomavirus type 6b	10600	10600	Physical	protein-protein (pp)	25	15	17			13
			Physical	protein-metabolite (pm)	0	0		0
			Physical	protein-drug (pd)	0	0			0
			Genetic	gene-gene (gg)	0	0	0			0
Moloney murine leukemia virus	11801	11801;928306	Physical	protein-protein (pp)	25	6	7			2
			Physical	protein-metabolite (pm)	0	0		0
			Physical	protein-drug (pd)	0	0			0
			Genetic	gene-gene (gg)	0	0	0			0
Enterobacter cloacae	550	550	Physical	protein-protein (pp)	0	0	0			0
			Physical	protein-metabolite (pm)	0	0		0
			Physical	protein-drug (pd)	25	25			22
			Genetic	gene-gene (gg)	0	0	0			0
Helicobacter mustelae	217	679897	Physical	protein-protein (pp)	12	1	2			1
			Physical	protein-metabolite (pm)	0	0		0
			Physical	protein-drug (pd)	0	0			0
			Genetic	gene-gene (gg)	0	0	0			0
Azotobacter vinelandii	354	354;322710	Physical	protein-protein (pp)	7	4	8			4
			Physical	protein-metabolite (pm)	0	0		0
			Physical	protein-drug (pd)	10	10			9
			Genetic	gene-gene (gg)	0	0	0			0
Treponema denticola	158	158;243275	Physical	protein-protein (pp)	12	5	7			2
			Physical	protein-metabolite (pm)	0	0		0
			Physical	protein-drug (pd)	0	0			0
			Genetic	gene-gene (gg)	0	0	0			0
Glycine max	3847	3847	Physical	protein-protein (pp)	24	16	16			5
			Physical	protein-metabolite (pm)	0	0		0
			Physical	protein-drug (pd)	0	0			0
			Genetic	gene-gene (gg)	0	0	0			0
Human adenovirus D	130310	130310;10527	Physical	protein-protein (pp)	24	5	6			4
			Physical	protein-metabolite (pm)	0	0		0
			Physical	protein-drug (pd)	0	0			0
			Genetic	gene-gene (gg)	0	0	0			0
Streptomyces sp.	1931	1931	Physical	protein-protein (pp)	0	0	0			0
			Physical	protein-metabolite (pm)	0	0		0
			Physical	protein-drug (pd)	23	23			23
			Genetic	gene-gene (gg)	0	0	0			0
Bacillus amyloliquefaciens	1390	1390	Physical	protein-protein (pp)	13	4	6			6
			Physical	protein-metabolite (pm)	0	0		0
			Physical	protein-drug (pd)	7	7			7
			Genetic	gene-gene (gg)	0	0	0			0
Human papillomavirus type 8	10579	10579	Physical	protein-protein (pp)	23	8	10			6
			Physical	protein-metabolite (pm)	0	0		0
			Physical	protein-drug (pd)	0	0			0
			Genetic	gene-gene (gg)	0	0	0			0
Xenopus tropicalis	8364	8364	Physical	protein-protein (pp)	23	14	21			7
			Physical	protein-metabolite (pm)	0	0		0
			Physical	protein-drug (pd)	0	0			0
			Genetic	gene-gene (gg)	0	0	0			0
Brassica oleracea	3712	3712;3715	Physical	protein-protein (pp)	13	9	8			1
			Physical	protein-metabolite (pm)	0	0		0
			Physical	protein-drug (pd)	0	0			0
			Genetic	gene-gene (gg)	0	0	0			0
Marburg marburgvirus	11269	33727	Physical	protein-protein (pp)	23	23	24			1
			Physical	protein-metabolite (pm)	0	0		0
			Physical	protein-drug (pd)	0	0			0
			Genetic	gene-gene (gg)	0	0	0			0
Human immunodeficiency virus 2	11709	11709;11720;11717	Physical	protein-protein (pp)	26	11	12			7
			Physical	protein-metabolite (pm)	0	0		0
			Physical	protein-drug (pd)	0	0			0
			Genetic	gene-gene (gg)	0	0	0			0
Xanthomonas euvesicatoria	456327	316273	Physical	protein-protein (pp)	11	8	7			2
			Physical	protein-metabolite (pm)	0	0		0
			Physical	protein-drug (pd)	0	0			0
			Genetic	gene-gene (gg)	0	0	0			0
Tetrahymena thermophila	5911	5911;312017	Physical	protein-protein (pp)	11	4	6			2
			Physical	protein-metabolite (pm)	0	0		0
			Physical	protein-drug (pd)	0	0			0
			Genetic	gene-gene (gg)	0	0	0			0
Aichi virus	72149	72149	Physical	protein-protein (pp)	21	1	2			1
			Physical	protein-metabolite (pm)	0	0		0
			Physical	protein-drug (pd)	0	0			0
			Genetic	gene-gene (gg)	0	0	0			0
Aedes aegypti	7159	7159	Physical	protein-protein (pp)	17	6	8			3
			Physical	protein-metabolite (pm)	0	0		0
			Physical	protein-drug (pd)	0	0			0
			Genetic	gene-gene (gg)	0	0	0			0
Klebsiella oxytoca	571	571;883125	Physical	protein-protein (pp)	12	4	6			4
			Physical	protein-metabolite (pm)	0	0		0
			Physical	protein-drug (pd)	0	0			0
			Genetic	gene-gene (gg)	0	0	0			0
Ehrlichia chaffeensis	945	205920	Physical	protein-protein (pp)	10	6	5			1
			Physical	protein-metabolite (pm)	0	0		0
			Physical	protein-drug (pd)	0	0			0
			Genetic	gene-gene (gg)	0	0	0			0
Arachis hypogaea	3818	3818	Physical	protein-protein (pp)	10	5	6			1
			Physical	protein-metabolite (pm)	0	0		0
			Physical	protein-drug (pd)	0	0			0
			Genetic	gene-gene (gg)	0	0	0			0
Mastigocladus laminosus	83541	83541	Physical	protein-protein (pp)	2	1	2			1
			Physical	protein-metabolite (pm)	0	0		0
			Physical	protein-drug (pd)	16	16			2
			Genetic	gene-gene (gg)	0	0	0			0
Cupriavidus necator	106590	106590;381666	Physical	protein-protein (pp)	10	6	5			1
			Physical	protein-metabolite (pm)	0	0		0
			Physical	protein-drug (pd)	0	0			0
			Genetic	gene-gene (gg)	0	0	0			0
Methanosarcina mazei	2209	2209	Physical	protein-protein (pp)	13	12	15			3
			Physical	protein-metabolite (pm)	0	0		0
			Physical	protein-drug (pd)	0	0			0
			Genetic	gene-gene (gg)	0	0	0			0
Lactobacillus casei	1582	1582	Physical	protein-protein (pp)	1	1	2			1
			Physical	protein-metabolite (pm)	0	0		0
			Physical	protein-drug (pd)	18	18			17
			Genetic	gene-gene (gg)	0	0	0			0
Pedobacter heparinus	984	984	Physical	protein-protein (pp)	0	0	0			0
			Physical	protein-metabolite (pm)	0	0		0
			Physical	protein-drug (pd)	19	19			15
			Genetic	gene-gene (gg)	0	0	0			0
Rotavirus C	36427	10915	Physical	protein-protein (pp)	19	19	20			1
			Physical	protein-metabolite (pm)	0	0		0
			Physical	protein-drug (pd)	0	0			0
			Genetic	gene-gene (gg)	0	0	0			0
Pseudomonas stutzeri	316	316	Physical	protein-protein (pp)	6	2	3			1
			Physical	protein-metabolite (pm)	0	0		0
			Physical	protein-drug (pd)	7	7			6
			Genetic	gene-gene (gg)	0	0	0			0
Komagataella pastoris	4922	4922	Physical	protein-protein (pp)	9	5	5			1
			Physical	protein-metabolite (pm)	0	0		0
			Physical	protein-drug (pd)	0	0			0
			Genetic	gene-gene (gg)	0	0	0			0
Clostridium botulinum	1491	1491;36831	Physical	protein-protein (pp)	10	6	11			5
			Physical	protein-metabolite (pm)	0	0		0
			Physical	protein-drug (pd)	7	7			5
			Genetic	gene-gene (gg)	0	0	0			0
Lactococcus lactis	1358	1358;1359;416870;1360;272623	Physical	protein-protein (pp)	4	2	4			2
			Physical	protein-metabolite (pm)	0	0		0
			Physical	protein-drug (pd)	12	12			12
			Genetic	gene-gene (gg)	0	0	0			0
Cavia porcellus	10141	10141	Physical	protein-protein (pp)	16	8	10			4
			Physical	protein-metabolite (pm)	0	0		0
			Physical	protein-drug (pd)	0	0			0
			Genetic	gene-gene (gg)	0	0	0			0
Dickeya dadantii	204038	204038;198628	Physical	protein-protein (pp)	9	6	9			3
			Physical	protein-metabolite (pm)	0	0		0
			Physical	protein-drug (pd)	0	0			0
			Genetic	gene-gene (gg)	0	0	0			0
Thermus aquaticus	271	271	Physical	protein-protein (pp)	4	3	6			4
			Physical	protein-metabolite (pm)	0	0		0
			Physical	protein-drug (pd)	10	10			8
			Genetic	gene-gene (gg)	0	0	0			0
Rhizobium meliloti	382	382;266834;707241	Physical	protein-protein (pp)	26	6	10			5
			Physical	protein-metabolite (pm)	0	0		0
			Physical	protein-drug (pd)	2	2			2
			Genetic	gene-gene (gg)	0	0	0			0
Mycobacterium avium	1764	243243	Physical	protein-protein (pp)	10	10	11			1
			Physical	protein-metabolite (pm)	0	0		0
			Physical	protein-drug (pd)	0	0			0
			Genetic	gene-gene (gg)	0	0	0			0
Simian immunodeficiency virus	11723	11723;349975;11733;11738	Physical	protein-protein (pp)	12	8	10			3
			Physical	protein-metabolite (pm)	0	0		0
			Physical	protein-drug (pd)	6	6			6
			Genetic	gene-gene (gg)	0	0	0			0
Rhizobium fredii	380	380;394	Physical	protein-protein (pp)	8	4	5			2
			Physical	protein-metabolite (pm)	0	0		0
			Physical	protein-drug (pd)	0	0			0
			Genetic	gene-gene (gg)	0	0	0			0
Nostoc sp. PCC 7120	103690	103690	Physical	protein-protein (pp)	8	7	8			1
			Physical	protein-metabolite (pm)	0	0		0
			Physical	protein-drug (pd)	0	0			0
			Genetic	gene-gene (gg)	0	0	0			0
Legionella pneumophila	446	446;272624	Physical	protein-protein (pp)	11	6	10			4
			Physical	protein-metabolite (pm)	0	0		0
			Physical	protein-drug (pd)	0	0			0
			Genetic	gene-gene (gg)	0	0	0			0
Pyrococcus abyssi	29292	29292	Physical	protein-protein (pp)	8	6	7			1
			Physical	protein-metabolite (pm)	0	0		0
			Physical	protein-drug (pd)	0	0			0
			Genetic	gene-gene (gg)	0	0	0			0
Bombyx mori	7091	7091	Physical	protein-protein (pp)	15	6	8			2
			Physical	protein-metabolite (pm)	0	0		0
			Physical	protein-drug (pd)	0	0			0
			Genetic	gene-gene (gg)	0	0	0			0
Streptococcus gordonii	1302	1302	Physical	protein-protein (pp)	8	2	3			1
			Physical	protein-metabolite (pm)	0	0		0
			Physical	protein-drug (pd)	0	0			0
			Genetic	gene-gene (gg)	0	0	0			0
Saccharophagus degradans	86304	203122	Physical	protein-protein (pp)	8	1	2			1
			Physical	protein-metabolite (pm)	0	0		0
			Physical	protein-drug (pd)	0	0			0
			Genetic	gene-gene (gg)	0	0	0			0
Ectromelia virus	12643	12643;265874	Physical	protein-protein (pp)	10	4	7			3
			Physical	protein-metabolite (pm)	0	0		0
			Physical	protein-drug (pd)	0	0			0
			Genetic	gene-gene (gg)	0	0	0			0
Deinococcus radiodurans	1299	1299;243230	Physical	protein-protein (pp)	3	1	3			2
			Physical	protein-metabolite (pm)	0	0		0
			Physical	protein-drug (pd)	11	11			11
			Genetic	gene-gene (gg)	0	0	0			0
Saimiriine herpesvirus 2	10381	10381;10383;10384	Physical	protein-protein (pp)	15	4	5			3
			Physical	protein-metabolite (pm)	0	0		0
			Physical	protein-drug (pd)	0	0			0
			Genetic	gene-gene (gg)	0	0	0			0
Bacillus circulans	1397	1397	Physical	protein-protein (pp)	0	0	0			0
			Physical	protein-metabolite (pm)	0	0		0
			Physical	protein-drug (pd)	15	15			14
			Genetic	gene-gene (gg)	0	0	0			0
Bordetella bronchiseptica	518	518	Physical	protein-protein (pp)	8	3	5			2
			Physical	protein-metabolite (pm)	0	0		0
			Physical	protein-drug (pd)	0	0			0
			Genetic	gene-gene (gg)	0	0	0			0
Vibrio harveyi	669	669	Physical	protein-protein (pp)	6	1	2			2
			Physical	protein-metabolite (pm)	0	0		0
			Physical	protein-drug (pd)	3	3			3
			Genetic	gene-gene (gg)	0	0	0			0
Murine polyomavirus	10634	10634;10635;10636;10637	Physical	protein-protein (pp)	14	11	14			5
			Physical	protein-metabolite (pm)	0	0		0
			Physical	protein-drug (pd)	0	0			0
			Genetic	gene-gene (gg)	0	0	0			0
Propionibacterium freudenreichii	1744	1744;1752	Physical	protein-protein (pp)	5	1	2			3
			Physical	protein-metabolite (pm)	0	0		0
			Physical	protein-drug (pd)	5	5			5
			Genetic	gene-gene (gg)	0	0	0			0
Nicotiana benthamiana	4100	4100	Physical	protein-protein (pp)	14	6	8			2
			Physical	protein-metabolite (pm)	0	0		0
			Physical	protein-drug (pd)	0	0			0
			Genetic	gene-gene (gg)	0	0	0			0
Pseudomonas fragi	296	296	Physical	protein-protein (pp)	6	1	2			2
			Physical	protein-metabolite (pm)	0	0		0
			Physical	protein-drug (pd)	2	2			1
			Genetic	gene-gene (gg)	0	0	0			0
Streptomyces clavuligerus	1901	1901	Physical	protein-protein (pp)	2	1	2			2
			Physical	protein-metabolite (pm)	0	0		0
			Physical	protein-drug (pd)	12	12			11
			Genetic	gene-gene (gg)	0	0	0			0
Carcinoscorpius rotundicauda	6848	6848	Physical	protein-protein (pp)	8	3	4			1
			Physical	protein-metabolite (pm)	0	0		0
			Physical	protein-drug (pd)	0	0			0
			Genetic	gene-gene (gg)	0	0	0			0
Alicyclobacillus acidocaldarius	405212	405212	Physical	protein-protein (pp)	0	0	0			0
			Physical	protein-metabolite (pm)	0	0		0
			Physical	protein-drug (pd)	14	14			14
			Genetic	gene-gene (gg)	0	0	0			0
Acinetobacter sp.	62977	62977	Physical	protein-protein (pp)	5	1	2			1
			Physical	protein-metabolite (pm)	0	0		0
			Physical	protein-drug (pd)	4	4			4
			Genetic	gene-gene (gg)	0	0	0			0
Neisseria meningitidis	487	487;487;122586	Physical	protein-protein (pp)	3	2	4			2
			Physical	protein-metabolite (pm)	0	0		0
			Physical	protein-drug (pd)	12	12			11
			Genetic	gene-gene (gg)	0	0	0			0
Desulfovibrio vulgaris	881	881;882;883	Physical	protein-protein (pp)	1	1	2			1
			Physical	protein-metabolite (pm)	0	0		0
			Physical	protein-drug (pd)	11	11			6
			Genetic	gene-gene (gg)	0	0	0			0
Human papillomavirus type 31	10585	10585	Physical	protein-protein (pp)	13	12	16			7
			Physical	protein-metabolite (pm)	0	0		0
			Physical	protein-drug (pd)	0	0			0
			Genetic	gene-gene (gg)	0	0	0			0
Agrobacterium rhizogenes	359	359	Physical	protein-protein (pp)	7	2	3			1
			Physical	protein-metabolite (pm)	0	0		0
			Physical	protein-drug (pd)	0	0			0
			Genetic	gene-gene (gg)	0	0	0			0
Cryptococcus neoformans	5207	5207;178876;40410	Physical	protein-protein (pp)	7	6	8			2
			Physical	protein-metabolite (pm)	0	0		0
			Physical	protein-drug (pd)	0	0			0
			Genetic	gene-gene (gg)	0	0	0			0
Human herpesvirus 2	10310	10310;10315	Physical	protein-protein (pp)	13	11	13			5
			Physical	protein-metabolite (pm)	0	0		0
			Physical	protein-drug (pd)	0	0			0
			Genetic	gene-gene (gg)	0	0	0			0
Corynebacterium glutamicum	1718	1718;196627	Physical	protein-protein (pp)	17	9	12			5
			Physical	protein-metabolite (pm)	0	0		0
			Physical	protein-drug (pd)	3	3			3
			Genetic	gene-gene (gg)	0	0	0			0
Schistosoma mansoni	6183	6183	Physical	protein-protein (pp)	8	8	10			2
			Physical	protein-metabolite (pm)	0	0		0
			Physical	protein-drug (pd)	3	3			3
			Genetic	gene-gene (gg)	0	0	0			0
Clostridium cellulolyticum	1521	1521	Physical	protein-protein (pp)	0	0	0			0
			Physical	protein-metabolite (pm)	0	0		0
			Physical	protein-drug (pd)	13	13			12
			Genetic	gene-gene (gg)	0	0	0			0
Rotavirus A	28875	28875;36436;37137	Physical	protein-protein (pp)	12	5	7			3
			Physical	protein-metabolite (pm)	0	0		0
			Physical	protein-drug (pd)	0	0			0
			Genetic	gene-gene (gg)	0	0	0			0
Human papillomavirus type 1a	10583	10583	Physical	protein-protein (pp)	11	7	10			4
			Physical	protein-metabolite (pm)	0	0		0
			Physical	protein-drug (pd)	0	0			0
			Genetic	gene-gene (gg)	0	0	0			0
Human parainfluenza virus 2	11212	11214;11212	Physical	protein-protein (pp)	14	14	16			2
			Physical	protein-metabolite (pm)	0	0		0
			Physical	protein-drug (pd)	0	0			0
			Genetic	gene-gene (gg)	0	0	0			0
Bacillus agaradhaerens	76935	76935	Physical	protein-protein (pp)	0	0	0			0
			Physical	protein-metabolite (pm)	0	0		0
			Physical	protein-drug (pd)	12	12			11
			Genetic	gene-gene (gg)	0	0	0			0
Bacillus licheniformis	1402	1402	Physical	protein-protein (pp)	0	0	0			0
			Physical	protein-metabolite (pm)	0	0		0
			Physical	protein-drug (pd)	12	12			12
			Genetic	gene-gene (gg)	0	0	0			0
Ovis aries	9940	9940	Physical	protein-protein (pp)	11	5	10			5
			Physical	protein-metabolite (pm)	0	0		0
			Physical	protein-drug (pd)	0	0			0
			Genetic	gene-gene (gg)	0	0	0			0
Streptococcus agalactiae	1311	1311;205921	Physical	protein-protein (pp)	8	4	6			3
			Physical	protein-metabolite (pm)	0	0		0
			Physical	protein-drug (pd)	0	0			0
			Genetic	gene-gene (gg)	0	0	0			0
Burkholderia xenovorans	36873	36873	Physical	protein-protein (pp)	0	0	0			0
			Physical	protein-metabolite (pm)	0	0		0
			Physical	protein-drug (pd)	12	12			12
			Genetic	gene-gene (gg)	0	0	0			0
Streptococcus thermophilus	1308	322159	Physical	protein-protein (pp)	6	2	4			1
			Physical	protein-metabolite (pm)	0	0		0
			Physical	protein-drug (pd)	0	0			0
			Genetic	gene-gene (gg)	0	0	0			0
Bacillus thuringiensis	1428	1428;1434;29339	Physical	protein-protein (pp)	11	2	4			2
			Physical	protein-metabolite (pm)	0	0		0
			Physical	protein-drug (pd)	1	1			1
			Genetic	gene-gene (gg)	0	0	0			0
Desulfovibrio desulfuricans	876	876	Physical	protein-protein (pp)	0	0	0			0
			Physical	protein-metabolite (pm)	0	0		0
			Physical	protein-drug (pd)	11	11			6
			Genetic	gene-gene (gg)	0	0	0			0
Brucella suis	29461	29461	Physical	protein-protein (pp)	5	1	2			1
			Physical	protein-metabolite (pm)	0	0		0
			Physical	protein-drug (pd)	1	1			1
			Genetic	gene-gene (gg)	0	0	0			0
Xanthomonas citri	346	190486	Physical	protein-protein (pp)	7	4	6			2
			Physical	protein-metabolite (pm)	0	0		0
			Physical	protein-drug (pd)	0	0			0
			Genetic	gene-gene (gg)	0	0	0			0
Hepatitis E virus	12461	12461;31767;31768;509627	Physical	protein-protein (pp)	10	3	4			1
			Physical	protein-metabolite (pm)	0	0		0
			Physical	protein-drug (pd)	0	0			0
			Genetic	gene-gene (gg)	0	0	0			0
Sendai virus	11191	11191;11195	Physical	protein-protein (pp)	11	11	13			2
			Physical	protein-metabolite (pm)	0	0		0
			Physical	protein-drug (pd)	0	0			0
			Genetic	gene-gene (gg)	0	0	0			0
Lymphocytic choriomeningitis virus	11623	11624	Physical	protein-protein (pp)	11	11	12			1
			Physical	protein-metabolite (pm)	0	0		0
			Physical	protein-drug (pd)	0	0			0
			Genetic	gene-gene (gg)	0	0	0			0
Alcaligenes faecalis	511	511;32001	Physical	protein-protein (pp)	1	0	1			1
			Physical	protein-metabolite (pm)	0	0		0
			Physical	protein-drug (pd)	9	9			5
			Genetic	gene-gene (gg)	0	0	0			0
Thermosynechococcus vulcanus	32053	32053	Physical	protein-protein (pp)	5	1	2			1
			Physical	protein-metabolite (pm)	0	0		0
			Physical	protein-drug (pd)	1	1			1
			Genetic	gene-gene (gg)	0	0	0			0
Vanderwaltozyma polyspora	36033	436907	Physical	protein-protein (pp)	5	0	1			1
			Physical	protein-metabolite (pm)	0	0		0
			Physical	protein-drug (pd)	0	0			0
			Genetic	gene-gene (gg)	0	0	0			0
Drosophila hydei	7224	7224	Physical	protein-protein (pp)	9	8	10			2
			Physical	protein-metabolite (pm)	0	0		0
			Physical	protein-drug (pd)	0	0			0
			Genetic	gene-gene (gg)	0	0	0			0
West Nile virus	11082	11082	Physical	protein-protein (pp)	10	3	4			2
			Physical	protein-metabolite (pm)	0	0		0
			Physical	protein-drug (pd)	0	0			0
			Genetic	gene-gene (gg)	0	0	0			0
Methanocaldococcus jannaschii	2190	2190	Physical	protein-protein (pp)	5	3	6			3
			Physical	protein-metabolite (pm)	0	0		0
			Physical	protein-drug (pd)	0	0			0
			Genetic	gene-gene (gg)	0	0	0			0
Pseudonocardia thermophila	1848	1848	Physical	protein-protein (pp)	5	1	2			2
			Physical	protein-metabolite (pm)	0	0		0
			Physical	protein-drug (pd)	0	0			0
			Genetic	gene-gene (gg)	0	0	0			0
Encephalitozoon cuniculi	6035	6035	Physical	protein-protein (pp)	5	1	2			1
			Physical	protein-metabolite (pm)	0	0		0
			Physical	protein-drug (pd)	0	0			0
			Genetic	gene-gene (gg)	0	0	0			0
Enterobacteria phage P1	10678	10678	Physical	protein-protein (pp)	5	1	2			1
			Physical	protein-metabolite (pm)	0	0		0
			Physical	protein-drug (pd)	0	0			0
			Genetic	gene-gene (gg)	0	0	0			0
Edwardsiella tarda	636	636	Physical	protein-protein (pp)	5	4	6			1
			Physical	protein-metabolite (pm)	0	0		0
			Physical	protein-drug (pd)	0	0			0
			Genetic	gene-gene (gg)	0	0	0			0
Mycoplasma pneumoniae	2104	2104;272634	Physical	protein-protein (pp)	1028	750	417			2
			Physical	protein-metabolite (pm)	0	0		0
			Physical	protein-drug (pd)	2	2			2
			Genetic	gene-gene (gg)	0	0	0			0
Archaeoglobus fulgidus	2234	2234;224325	Physical	protein-protein (pp)	5	3	8			5
			Physical	protein-metabolite (pm)	0	0		0
			Physical	protein-drug (pd)	0	0			0
			Genetic	gene-gene (gg)	0	0	0			0
Parainfluenza virus 5	11207	11207;11208	Physical	protein-protein (pp)	9	6	7			3
			Physical	protein-metabolite (pm)	0	0		0
			Physical	protein-drug (pd)	0	0			0
			Genetic	gene-gene (gg)	0	0	0			0
Shewanella oneidensis	70863	70863	Physical	protein-protein (pp)	1	0	1			1
			Physical	protein-metabolite (pm)	0	0		0
			Physical	protein-drug (pd)	7	7			5
			Genetic	gene-gene (gg)	0	0	0			0
Comamonas testosteroni	285	285	Physical	protein-protein (pp)	0	0	0			0
			Physical	protein-metabolite (pm)	0	0		0
			Physical	protein-drug (pd)	9	9			9
			Genetic	gene-gene (gg)	0	0	0			0
Arthrobacter sp.	1667	1667	Physical	protein-protein (pp)	0	0	0			0
			Physical	protein-metabolite (pm)	0	0		0
			Physical	protein-drug (pd)	9	9			9
			Genetic	gene-gene (gg)	0	0	0			0
Listeria monocytogenes	1639	1639;169963	Physical	protein-protein (pp)	11	5	9			6
			Physical	protein-metabolite (pm)	0	0		0
			Physical	protein-drug (pd)	6	6			6
			Genetic	gene-gene (gg)	0	0	0			0
Moraxella catarrhalis	480	480	Physical	protein-protein (pp)	9	1	2			1
			Physical	protein-metabolite (pm)	0	0		0
			Physical	protein-drug (pd)	0	0			0
			Genetic	gene-gene (gg)	0	0	0			0
Pseudomonas phage Pf3	10872	10872	Physical	protein-protein (pp)	8	2	3			2
			Physical	protein-metabolite (pm)	0	0		0
			Physical	protein-drug (pd)	0	0			0
			Genetic	gene-gene (gg)	0	0	0			0
Rhodococcus erythropolis	1833	1833	Physical	protein-protein (pp)	3	1	2			2
			Physical	protein-metabolite (pm)	0	0		0
			Physical	protein-drug (pd)	3	3			3
			Genetic	gene-gene (gg)	0	0	0			0
Ustilago maydis	5270	5270	Physical	protein-protein (pp)	4	3	5			4
			Physical	protein-metabolite (pm)	0	0		0
			Physical	protein-drug (pd)	0	0			0
			Genetic	gene-gene (gg)	1	1	2			1
Desulfovibrio gigas	879	879	Physical	protein-protein (pp)	3	1	2			1
			Physical	protein-metabolite (pm)	0	0		0
			Physical	protein-drug (pd)	3	3			3
			Genetic	gene-gene (gg)	0	0	0			0
Kappapapillomavirus 2	10623	10623;31553	Physical	protein-protein (pp)	9	6	9			4
			Physical	protein-metabolite (pm)	0	0		0
			Physical	protein-drug (pd)	0	0			0
			Genetic	gene-gene (gg)	0	0	0			0
Torpedo californica	7787	7787	Physical	protein-protein (pp)	8	6	10			5
			Physical	protein-metabolite (pm)	0	0		0
			Physical	protein-drug (pd)	0	0			0
			Genetic	gene-gene (gg)	0	0	0			0
Equus caballus	9796	9796	Physical	protein-protein (pp)	8	6	10			4
			Physical	protein-metabolite (pm)	0	0		0
			Physical	protein-drug (pd)	0	0			0
			Genetic	gene-gene (gg)	0	0	0			0
Dengue virus	12637	12637;11065;31635	Physical	protein-protein (pp)	7	4	6			2
			Physical	protein-metabolite (pm)	0	0		0
			Physical	protein-drug (pd)	4	4			4
			Genetic	gene-gene (gg)	0	0	0			0
Vicia faba	3906	3906	Physical	protein-protein (pp)	4	1	2			1
			Physical	protein-metabolite (pm)	0	0		0
			Physical	protein-drug (pd)	0	0			0
			Genetic	gene-gene (gg)	0	0	0			0
Cellvibrio japonicus	155077	155077	Physical	protein-protein (pp)	0	0	0			0
			Physical	protein-metabolite (pm)	0	0		0
			Physical	protein-drug (pd)	8	8			8
			Genetic	gene-gene (gg)	0	0	0			0
Mycoplasma mobile	2118	2118	Physical	protein-protein (pp)	4	0	1			1
			Physical	protein-metabolite (pm)	0	0		0
			Physical	protein-drug (pd)	0	0			0
			Genetic	gene-gene (gg)	0	0	0			0
Enterococcus faecium	1352	1352	Physical	protein-protein (pp)	2	0	2			2
			Physical	protein-metabolite (pm)	0	0		0
			Physical	protein-drug (pd)	4	4			3
			Genetic	gene-gene (gg)	0	0	0			0
Rhodoblastus acidophilus	1074	1074	Physical	protein-protein (pp)	0	0	0			0
			Physical	protein-metabolite (pm)	0	0		0
			Physical	protein-drug (pd)	8	8			3
			Genetic	gene-gene (gg)	0	0	0			0
Natronomonas pharaonis	2257	2257;348780	Physical	protein-protein (pp)	4	2	3			4
			Physical	protein-metabolite (pm)	0	0		0
			Physical	protein-drug (pd)	0	0			0
			Genetic	gene-gene (gg)	0	0	0			0
Vibrio alginolyticus	663	663	Physical	protein-protein (pp)	4	2	4			4
			Physical	protein-metabolite (pm)	0	0		0
			Physical	protein-drug (pd)	0	0			0
			Genetic	gene-gene (gg)	0	0	0			0
Stenotrophomonas maltophilia	40324	40324	Physical	protein-protein (pp)	0	0	0			0
			Physical	protein-metabolite (pm)	0	0		0
			Physical	protein-drug (pd)	8	8			8
			Genetic	gene-gene (gg)	0	0	0			0
Bacteroides thetaiotaomicron	818	818;226186	Physical	protein-protein (pp)	2	0	2			2
			Physical	protein-metabolite (pm)	0	0		0
			Physical	protein-drug (pd)	4	4			4
			Genetic	gene-gene (gg)	0	0	0			0
Bovine coronavirus	11128	11128	Physical	protein-protein (pp)	4	1	2			1
			Physical	protein-metabolite (pm)	0	0		0
			Physical	protein-drug (pd)	0	0			0
			Genetic	gene-gene (gg)	0	0	0			0
Doryteuthis pealeii	1051067	1051067	Physical	protein-protein (pp)	4	3	4			1
			Physical	protein-metabolite (pm)	0	0		0
			Physical	protein-drug (pd)	0	0			0
			Genetic	gene-gene (gg)	0	0	0			0
Rhodococcus sp.	1831	1831	Physical	protein-protein (pp)	1	1	2			1
			Physical	protein-metabolite (pm)	0	0		0
			Physical	protein-drug (pd)	6	6			6
			Genetic	gene-gene (gg)	0	0	0			0
Burkholderia cepacia	292	292	Physical	protein-protein (pp)	0	0	0			0
			Physical	protein-metabolite (pm)	0	0		0
			Physical	protein-drug (pd)	8	8			8
			Genetic	gene-gene (gg)	0	0	0			0
Shigella dysenteriae	622	622	Physical	protein-protein (pp)	4	2	4			3
			Physical	protein-metabolite (pm)	0	0		0
			Physical	protein-drug (pd)	0	0			0
			Genetic	gene-gene (gg)	0	0	0			0
Pectobacterium carotovorum	555	555	Physical	protein-protein (pp)	5	4	5			1
			Physical	protein-metabolite (pm)	0	0		0
			Physical	protein-drug (pd)	0	0			0
			Genetic	gene-gene (gg)	0	0	0			0
Haemophilus ducreyi	730	730;233412	Physical	protein-protein (pp)	4	3	3			1
			Physical	protein-metabolite (pm)	0	0		0
			Physical	protein-drug (pd)	0	0			0
			Genetic	gene-gene (gg)	0	0	0			0
Aotus azarai	30591	30591	Physical	protein-protein (pp)	6	2	3			2
			Physical	protein-metabolite (pm)	0	0		0
			Physical	protein-drug (pd)	0	0			0
			Genetic	gene-gene (gg)	0	0	0			0
Sulfolobus shibatae	2286	2286	Physical	protein-protein (pp)	4	1	2			3
			Physical	protein-metabolite (pm)	0	0		0
			Physical	protein-drug (pd)	0	0			0
			Genetic	gene-gene (gg)	0	0	0			0
Nitrosomonas europaea	915	915	Physical	protein-protein (pp)	2	0	1			2
			Physical	protein-metabolite (pm)	0	0		0
			Physical	protein-drug (pd)	4	4			2
			Genetic	gene-gene (gg)	0	0	0			0
Pneumocystis carinii	4754	4754	Physical	protein-protein (pp)	1	1	2			1
			Physical	protein-metabolite (pm)	0	0		0
			Physical	protein-drug (pd)	7	7			7
			Genetic	gene-gene (gg)	0	0	0			0
Vibrio parahaemolyticus	670	670	Physical	protein-protein (pp)	5	1	3			5
			Physical	protein-metabolite (pm)	0	0		0
			Physical	protein-drug (pd)	1	1			1
			Genetic	gene-gene (gg)	0	0	0			0
Murid herpesvirus 4	33708	33708	Physical	protein-protein (pp)	7	4	6			2
			Physical	protein-metabolite (pm)	0	0		0
			Physical	protein-drug (pd)	0	0			0
			Genetic	gene-gene (gg)	0	0	0			0
Cricetulus longicaudatus	10030	10030	Physical	protein-protein (pp)	7	5	7			3
			Physical	protein-metabolite (pm)	0	0		0
			Physical	protein-drug (pd)	0	0			0
			Genetic	gene-gene (gg)	0	0	0			0
Bacillus halodurans	86665	86665	Physical	protein-protein (pp)	1	0	1			1
			Physical	protein-metabolite (pm)	0	0		0
			Physical	protein-drug (pd)	5	5			5
			Genetic	gene-gene (gg)	0	0	0			0
Brucella abortus	235	235;359391	Physical	protein-protein (pp)	11	7	9			3
			Physical	protein-metabolite (pm)	0	0		0
			Physical	protein-drug (pd)	0	0			0
			Genetic	gene-gene (gg)	0	0	0			0
Cellulomonas fimi	1708	1708	Physical	protein-protein (pp)	0	0	0			0
			Physical	protein-metabolite (pm)	0	0		0
			Physical	protein-drug (pd)	7	7			6
			Genetic	gene-gene (gg)	0	0	0			0
Staphylococcus haemolyticus	1283	1283	Physical	protein-protein (pp)	0	0	0			0
			Physical	protein-metabolite (pm)	0	0		0
			Physical	protein-drug (pd)	7	7			6
			Genetic	gene-gene (gg)	0	0	0			0
Human enterovirus B	138949	138949;103904;46018	Physical	protein-protein (pp)	7	2	4			2
			Physical	protein-metabolite (pm)	0	0		0
			Physical	protein-drug (pd)	0	0			0
			Genetic	gene-gene (gg)	0	0	0			0
Amycolatopsis orientalis	31958	31958	Physical	protein-protein (pp)	0	0	0			0
			Physical	protein-metabolite (pm)	0	0		0
			Physical	protein-drug (pd)	7	7			5
			Genetic	gene-gene (gg)	0	0	0			0
Pseudomonas phage phi6	10879	10879	Physical	protein-protein (pp)	4	2	3			2
			Physical	protein-metabolite (pm)	0	0		0
			Physical	protein-drug (pd)	0	0			0
			Genetic	gene-gene (gg)	0	0	0			0
Streptomyces venezuelae	54571	54571	Physical	protein-protein (pp)	1	0	1			1
			Physical	protein-metabolite (pm)	0	0		0
			Physical	protein-drug (pd)	5	5			5
			Genetic	gene-gene (gg)	0	0	0			0
Bacillus megaterium	1404	1404	Physical	protein-protein (pp)	0	0	0			0
			Physical	protein-metabolite (pm)	0	0		0
			Physical	protein-drug (pd)	7	7			7
			Genetic	gene-gene (gg)	0	0	0			0
Chicken anemia virus	12618	12618;73475	Physical	protein-protein (pp)	7	3	4			2
			Physical	protein-metabolite (pm)	0	0		0
			Physical	protein-drug (pd)	0	0			0
			Genetic	gene-gene (gg)	0	0	0			0
Saccharopolyspora erythraea	1836	1836	Physical	protein-protein (pp)	2	1	3			2
			Physical	protein-metabolite (pm)	0	0		0
			Physical	protein-drug (pd)	4	4			4
			Genetic	gene-gene (gg)	0	0	0			0
Shewanella frigidimarina	56812	56812	Physical	protein-protein (pp)	0	0	0			0
			Physical	protein-metabolite (pm)	0	0		0
			Physical	protein-drug (pd)	7	7			5
			Genetic	gene-gene (gg)	0	0	0			0
Citrobacter freundii	546	546	Physical	protein-protein (pp)	3	1	2			1
			Physical	protein-metabolite (pm)	0	0		0
			Physical	protein-drug (pd)	4	4			4
			Genetic	gene-gene (gg)	0	0	0			0
Anabaena sp.	1167	1167	Physical	protein-protein (pp)	0	0	0			0
			Physical	protein-metabolite (pm)	0	0		0
			Physical	protein-drug (pd)	7	7			5
			Genetic	gene-gene (gg)	0	0	0			0
Ricinus communis	3988	3988	Physical	protein-protein (pp)	7	5	6			3
			Physical	protein-metabolite (pm)	0	0		0
			Physical	protein-drug (pd)	0	0			0
			Genetic	gene-gene (gg)	0	0	0			0
Bovine viral diarrhea virus 2	54315	54315	Physical	protein-protein (pp)	7	7	8			1
			Physical	protein-metabolite (pm)	0	0		0
			Physical	protein-drug (pd)	0	0			0
			Genetic	gene-gene (gg)	0	0	0			0
Arthrobacter globiformis	1665	1665	Physical	protein-protein (pp)	0	0	0			0
			Physical	protein-metabolite (pm)	0	0		0
			Physical	protein-drug (pd)	7	7			7
			Genetic	gene-gene (gg)	0	0	0			0
Methanosarcina acetivorans	2214	2214	Physical	protein-protein (pp)	5	4	6			2
			Physical	protein-metabolite (pm)	0	0		0
			Physical	protein-drug (pd)	0	0			0
			Genetic	gene-gene (gg)	0	0	0			0
Desulfovibrio africanus	873	873	Physical	protein-protein (pp)	1	0	1			1
			Physical	protein-metabolite (pm)	0	0		0
			Physical	protein-drug (pd)	5	5			5
			Genetic	gene-gene (gg)	0	0	0			0
Influenza B virus	11520	11520;289329;11531	Physical	protein-protein (pp)	1	0	1			1
			Physical	protein-metabolite (pm)	0	0		0
			Physical	protein-drug (pd)	5	5			5
			Genetic	gene-gene (gg)	0	0	0			0
Porphyra purpurea	2787	2787	Physical	protein-protein (pp)	6	3	4			1
			Physical	protein-metabolite (pm)	0	0		0
			Physical	protein-drug (pd)	0	0			0
			Genetic	gene-gene (gg)	0	0	0			0
Sphingomonas sp.	28214	28214	Physical	protein-protein (pp)	0	0	0			0
			Physical	protein-metabolite (pm)	0	0		0
			Physical	protein-drug (pd)	7	7			4
			Genetic	gene-gene (gg)	0	0	0			0
Mustela putorius furo	9669	9669	Physical	protein-protein (pp)	4	2	3			1
			Physical	protein-metabolite (pm)	0	0		0
			Physical	protein-drug (pd)	0	0			0
			Genetic	gene-gene (gg)	0	0	0			0
Burkholderia glumae	337	337	Physical	protein-protein (pp)	3	1	2			1
			Physical	protein-metabolite (pm)	0	0		0
			Physical	protein-drug (pd)	0	0			0
			Genetic	gene-gene (gg)	0	0	0			0
Streptomyces flavovirens	52258	52258	Physical	protein-protein (pp)	3	0	1			1
			Physical	protein-metabolite (pm)	0	0		0
			Physical	protein-drug (pd)	0	0			0
			Genetic	gene-gene (gg)	0	0	0			0
Neisseria gonorrhoeae	485	485	Physical	protein-protein (pp)	1	0	1			1
			Physical	protein-metabolite (pm)	0	0		0
			Physical	protein-drug (pd)	4	4			4
			Genetic	gene-gene (gg)	0	0	0			0
Aplysia californica	6500	6500	Physical	protein-protein (pp)	3	0	1			3
			Physical	protein-metabolite (pm)	0	0		0
			Physical	protein-drug (pd)	0	0			0
			Genetic	gene-gene (gg)	0	0	0			0
Cauliflower mosaic virus	10641	10641;10643	Physical	protein-protein (pp)	6	3	5			2
			Physical	protein-metabolite (pm)	0	0		0
			Physical	protein-drug (pd)	0	0			0
			Genetic	gene-gene (gg)	0	0	0			0
Streptococcus mutans	1309	1309;210007	Physical	protein-protein (pp)	3	1	3			2
			Physical	protein-metabolite (pm)	0	0		0
			Physical	protein-drug (pd)	6	6			6
			Genetic	gene-gene (gg)	0	0	0			0
Finegoldia magna	1260	1260	Physical	protein-protein (pp)	5	1	2			1
			Physical	protein-metabolite (pm)	0	0		0
			Physical	protein-drug (pd)	0	0			0
			Genetic	gene-gene (gg)	0	0	0			0
Pan troglodytes	9598	9598	Physical	protein-protein (pp)	6	5	8			5
			Physical	protein-metabolite (pm)	0	0		0
			Physical	protein-drug (pd)	0	0			0
			Genetic	gene-gene (gg)	0	0	0			0
Methanococcus maripaludis	39152	39152	Physical	protein-protein (pp)	3	0	1			3
			Physical	protein-metabolite (pm)	0	0		0
			Physical	protein-drug (pd)	0	0			0
			Genetic	gene-gene (gg)	0	0	0			0
Nicotiana plumbaginifolia	4092	4092	Physical	protein-protein (pp)	6	1	2			1
			Physical	protein-metabolite (pm)	0	0		0
			Physical	protein-drug (pd)	0	0			0
			Genetic	gene-gene (gg)	0	0	0			0
Cucurbit aphid-borne yellows virus	91753	91753	Physical	protein-protein (pp)	6	2	3			1
			Physical	protein-metabolite (pm)	0	0		0
			Physical	protein-drug (pd)	0	0			0
			Genetic	gene-gene (gg)	0	0	0			0
Haloferax volcanii	2246	309800	Physical	protein-protein (pp)	3	0	3			1
			Physical	protein-metabolite (pm)	0	0		0
			Physical	protein-drug (pd)	0	0			0
			Genetic	gene-gene (gg)	0	0	0			0
Lactobacillus helveticus	1587	1587	Physical	protein-protein (pp)	0	0	0			0
			Physical	protein-metabolite (pm)	0	0		0
			Physical	protein-drug (pd)	6	6			6
			Genetic	gene-gene (gg)	0	0	0			0
Erwinia chrysanthemi	556	556	Physical	protein-protein (pp)	1	1	2			1
			Physical	protein-metabolite (pm)	0	0		0
			Physical	protein-drug (pd)	4	4			4
			Genetic	gene-gene (gg)	0	0	0			0
Enterobacteria phage P22	10754	10754	Physical	protein-protein (pp)	3	1	2			2
			Physical	protein-metabolite (pm)	0	0		0
			Physical	protein-drug (pd)	0	0			0
			Genetic	gene-gene (gg)	1	1	2			1
Bradyrhizobium japonicum	375	375	Physical	protein-protein (pp)	0	0	0			0
			Physical	protein-metabolite (pm)	0	0		0
			Physical	protein-drug (pd)	6	6			6
			Genetic	gene-gene (gg)	0	0	0			0
Azospirillum brasilense	192	192	Physical	protein-protein (pp)	2	2	4			1
			Physical	protein-metabolite (pm)	0	0		0
			Physical	protein-drug (pd)	2	2			2
			Genetic	gene-gene (gg)	0	0	0			0
Danaus plexippus	13037	13037	Physical	protein-protein (pp)	3	3	3			1
			Physical	protein-metabolite (pm)	0	0		0
			Physical	protein-drug (pd)	0	0			0
			Genetic	gene-gene (gg)	0	0	0			0
Salmonella typhisuis	41529	41529	Physical	protein-protein (pp)	6	6	7			1
			Physical	protein-metabolite (pm)	0	0		0
			Physical	protein-drug (pd)	0	0			0
			Genetic	gene-gene (gg)	0	0	0			0
Corynebacterium diphtheriae	1717	1717	Physical	protein-protein (pp)	0	0	0			0
			Physical	protein-metabolite (pm)	0	0		0
			Physical	protein-drug (pd)	6	6			6
			Genetic	gene-gene (gg)	0	0	0			0
Ciona intestinalis	7719	7719	Physical	protein-protein (pp)	3	2	4			2
			Physical	protein-metabolite (pm)	0	0		0
			Physical	protein-drug (pd)	0	0			0
			Genetic	gene-gene (gg)	0	0	0			0
Acidaminococcus fermentans	905	905;591001	Physical	protein-protein (pp)	2	1	2			1
			Physical	protein-metabolite (pm)	0	0		0
			Physical	protein-drug (pd)	2	2			2
			Genetic	gene-gene (gg)	0	0	0			0
Paramecium bursaria Chlorella virus 1	10506	10506	Physical	protein-protein (pp)	2	1	2			1
			Physical	protein-metabolite (pm)	0	0		0
			Physical	protein-drug (pd)	3	3			3
			Genetic	gene-gene (gg)	0	0	0			0
Bacillus PS3	2334	2334	Physical	protein-protein (pp)	3	2	3			2
			Physical	protein-metabolite (pm)	0	0		0
			Physical	protein-drug (pd)	0	0			0
			Genetic	gene-gene (gg)	0	0	0			0
Burkholderia pseudomallei	28450	28450;272560	Physical	protein-protein (pp)	1	0	1			1
			Physical	protein-metabolite (pm)	0	0		0
			Physical	protein-drug (pd)	6	6			6
			Genetic	gene-gene (gg)	0	0	0			0
Bovine viral diarrhea virus 1	11099	11099	Physical	protein-protein (pp)	6	6	7			1
			Physical	protein-metabolite (pm)	0	0		0
			Physical	protein-drug (pd)	0	0			0
			Genetic	gene-gene (gg)	0	0	0			0
Leishmania major	5664	5664	Physical	protein-protein (pp)	0	0	0			0
			Physical	protein-metabolite (pm)	0	0		0
			Physical	protein-drug (pd)	6	6			6
			Genetic	gene-gene (gg)	0	0	0			0
Trichosanthes kirilowii	3677	3677	Physical	protein-protein (pp)	6	3	4			1
			Physical	protein-metabolite (pm)	0	0		0
			Physical	protein-drug (pd)	0	0			0
			Genetic	gene-gene (gg)	0	0	0			0
Allium cepa	4679	4679	Physical	protein-protein (pp)	3	1	2			1
			Physical	protein-metabolite (pm)	0	0		0
			Physical	protein-drug (pd)	0	0			0
			Genetic	gene-gene (gg)	0	0	0			0
Comamonas sp. JS765	58226	58226	Physical	protein-protein (pp)	3	1	2			1
			Physical	protein-metabolite (pm)	0	0		0
			Physical	protein-drug (pd)	0	0			0
			Genetic	gene-gene (gg)	0	0	0			0
Thermoactinomyces vulgaris	2026	2026	Physical	protein-protein (pp)	0	0	0			0
			Physical	protein-metabolite (pm)	0	0		0
			Physical	protein-drug (pd)	6	6			5
			Genetic	gene-gene (gg)	0	0	0			0
Streptomyces purpurascens	1924	1924	Physical	protein-protein (pp)	0	0	0			0
			Physical	protein-metabolite (pm)	0	0		0
			Physical	protein-drug (pd)	5	5			5
			Genetic	gene-gene (gg)	0	0	0			0
Tobacco mosaic virus	12242	12242;12243	Physical	protein-protein (pp)	5	2	3			2
			Physical	protein-metabolite (pm)	0	0		0
			Physical	protein-drug (pd)	0	0			0
			Genetic	gene-gene (gg)	0	0	0			0
Synechococcus sp.	1131	1131	Physical	protein-protein (pp)	1	1	2			1
			Physical	protein-metabolite (pm)	0	0		0
			Physical	protein-drug (pd)	3	3			3
			Genetic	gene-gene (gg)	0	0	0			0
Enterococcus hirae	1354	1354	Physical	protein-protein (pp)	1	0	1			1
			Physical	protein-metabolite (pm)	0	0		0
			Physical	protein-drug (pd)	3	3			3
			Genetic	gene-gene (gg)	0	0	0			0
Brassica napus	3708	3708	Physical	protein-protein (pp)	5	3	5			2
			Physical	protein-metabolite (pm)	0	0		0
			Physical	protein-drug (pd)	0	0			0
			Genetic	gene-gene (gg)	0	0	0			0
Thogoto virus	11569	126796	Physical	protein-protein (pp)	5	5	6			1
			Physical	protein-metabolite (pm)	0	0		0
			Physical	protein-drug (pd)	0	0			0
			Genetic	gene-gene (gg)	0	0	0			0
Human herpesvirus 6	10368	10368;10370	Physical	protein-protein (pp)	5	4	8			4
			Physical	protein-metabolite (pm)	0	0		0
			Physical	protein-drug (pd)	0	0			0
			Genetic	gene-gene (gg)	0	0	0			0
Cavia cutleri	10144	10144	Physical	protein-protein (pp)	5	5	6			3
			Physical	protein-metabolite (pm)	0	0		0
			Physical	protein-drug (pd)	0	0			0
			Genetic	gene-gene (gg)	0	0	0			0
Wolinella succinogenes	844	844;273121	Physical	protein-protein (pp)	1	1	2			1
			Physical	protein-metabolite (pm)	0	0		0
			Physical	protein-drug (pd)	5	5			3
			Genetic	gene-gene (gg)	0	0	0			0
Newcastle disease virus	11176	11176;652953	Physical	protein-protein (pp)	10	10	11			1
			Physical	protein-metabolite (pm)	0	0		0
			Physical	protein-drug (pd)	5	5			5
			Genetic	gene-gene (gg)	0	0	0			0
Leuconostoc mesenteroides	1245	1245	Physical	protein-protein (pp)	0	0	0			0
			Physical	protein-metabolite (pm)	0	0		0
			Physical	protein-drug (pd)	5	5			5
			Genetic	gene-gene (gg)	0	0	0			0
Trichoplax adhaerens	10228	10228	Physical	protein-protein (pp)	3	3	5			2
			Physical	protein-metabolite (pm)	0	0		0
			Physical	protein-drug (pd)	0	0			0
			Genetic	gene-gene (gg)	0	0	0			0
Fowl adenovirus A	190061	190061;10553	Physical	protein-protein (pp)	5	2	3			1
			Physical	protein-metabolite (pm)	0	0		0
			Physical	protein-drug (pd)	0	0			0
			Genetic	gene-gene (gg)	0	0	0			0
Plasmodium yoelii yoelii	73239	73239	Physical	protein-protein (pp)	5	5	6			1
			Physical	protein-metabolite (pm)	0	0		0
			Physical	protein-drug (pd)	0	0			0
			Genetic	gene-gene (gg)	0	0	0			0
Parabuthus schlechteri	190110	190110	Physical	protein-protein (pp)	5	4	5			1
			Physical	protein-metabolite (pm)	0	0		0
			Physical	protein-drug (pd)	0	0			0
			Genetic	gene-gene (gg)	0	0	0			0
Erwinia carotovora	29471	29471	Physical	protein-protein (pp)	0	0	0			0
			Physical	protein-metabolite (pm)	0	0		0
			Physical	protein-drug (pd)	5	5			5
			Genetic	gene-gene (gg)	0	0	0			0
Rous sarcoma virus	11886	11886;11888;269446	Physical	protein-protein (pp)	3	2	4			3
			Physical	protein-metabolite (pm)	0	0		0
			Physical	protein-drug (pd)	1	1			1
			Genetic	gene-gene (gg)	0	0	0			0
Geobacillus kaustophilus	1462	1462	Physical	protein-protein (pp)	0	0	0			0
			Physical	protein-metabolite (pm)	0	0		0
			Physical	protein-drug (pd)	5	5			5
			Genetic	gene-gene (gg)	0	0	0			0
Penicillium citrinum	5077	5077	Physical	protein-protein (pp)	0	0	0			0
			Physical	protein-metabolite (pm)	0	0		0
			Physical	protein-drug (pd)	5	5			5
			Genetic	gene-gene (gg)	0	0	0			0
Bacillus pasteurii	1474	1474	Physical	protein-protein (pp)	0	0	0			0
			Physical	protein-metabolite (pm)	0	0		0
			Physical	protein-drug (pd)	5	5			3
			Genetic	gene-gene (gg)	0	0	0			0
Xanthomonas campestris	339	339;340;190485	Physical	protein-protein (pp)	2	2	4			2
			Physical	protein-metabolite (pm)	0	0		0
			Physical	protein-drug (pd)	3	3			3
			Genetic	gene-gene (gg)	0	0	0			0
Bacteriophage PBS2	10684	10684	Physical	protein-protein (pp)	5	2	3			3
			Physical	protein-metabolite (pm)	0	0		0
			Physical	protein-drug (pd)	0	0			0
			Genetic	gene-gene (gg)	0	0	0			0
Avena sativa	4498	4498	Physical	protein-protein (pp)	4	2	3			2
			Physical	protein-metabolite (pm)	0	0		0
			Physical	protein-drug (pd)	0	0			0
			Genetic	gene-gene (gg)	0	0	0			0
Mycobacterium leprae	1769	1769	Physical	protein-protein (pp)	2	2	3			1
			Physical	protein-metabolite (pm)	0	0		0
			Physical	protein-drug (pd)	3	3			2
			Genetic	gene-gene (gg)	0	0	0			0
Solanum pimpinellifolium	4084	4084	Physical	protein-protein (pp)	5	4	5			1
			Physical	protein-metabolite (pm)	0	0		0
			Physical	protein-drug (pd)	0	0			0
			Genetic	gene-gene (gg)	0	0	0			0
Protopolybia exigua	91439	91439	Physical	protein-protein (pp)	5	5	6			1
			Physical	protein-metabolite (pm)	0	0		0
			Physical	protein-drug (pd)	0	0			0
			Genetic	gene-gene (gg)	0	0	0			0
Hepatitis A virus	12092	12092	Physical	protein-protein (pp)	0	0	0			0
			Physical	protein-metabolite (pm)	0	0		0
			Physical	protein-drug (pd)	5	5			2
			Genetic	gene-gene (gg)	0	0	0			0
Thermobifida fusca	2021	2021	Physical	protein-protein (pp)	0	0	0			0
			Physical	protein-metabolite (pm)	0	0		0
			Physical	protein-drug (pd)	5	5			5
			Genetic	gene-gene (gg)	0	0	0			0
Bovine respiratory syncytial virus	11246	11246	Physical	protein-protein (pp)	3	3	4			2
			Physical	protein-metabolite (pm)	0	0		0
			Physical	protein-drug (pd)	0	0			0
			Genetic	gene-gene (gg)	0	0	0			0
Allochromatium vinosum	1049	1049	Physical	protein-protein (pp)	2	2	4			2
			Physical	protein-metabolite (pm)	0	0		0
			Physical	protein-drug (pd)	0	0			0
			Genetic	gene-gene (gg)	0	0	0			0
Alcaligenes sp.	512	512	Physical	protein-protein (pp)	0	0	0			0
			Physical	protein-metabolite (pm)	0	0		0
			Physical	protein-drug (pd)	4	4			4
			Genetic	gene-gene (gg)	0	0	0			0
Pantoea stewartii	66269	66271	Physical	protein-protein (pp)	2	0	1			1
			Physical	protein-metabolite (pm)	0	0		0
			Physical	protein-drug (pd)	0	0			0
			Genetic	gene-gene (gg)	0	0	0			0
Nicotiana alata	4087	4087	Physical	protein-protein (pp)	2	1	2			1
			Physical	protein-metabolite (pm)	0	0		0
			Physical	protein-drug (pd)	0	0			0
			Genetic	gene-gene (gg)	0	0	0			0
Aggregatibacter actinomycetemcomitans	714	1089447;714	Physical	protein-protein (pp)	3	2	4			2
			Physical	protein-metabolite (pm)	0	0		0
			Physical	protein-drug (pd)	0	0			0
			Genetic	gene-gene (gg)	0	0	0			0
Thermoplasma volcanium	50339	50339	Physical	protein-protein (pp)	2	0	2			1
			Physical	protein-metabolite (pm)	0	0		0
			Physical	protein-drug (pd)	0	0			0
			Genetic	gene-gene (gg)	0	0	0			0
Bovine papillomavirus type 2	10560	10560	Physical	protein-protein (pp)	4	2	4			2
			Physical	protein-metabolite (pm)	0	0		0
			Physical	protein-drug (pd)	0	0			0
			Genetic	gene-gene (gg)	0	0	0			0
Oryzias latipes	8090	8090	Physical	protein-protein (pp)	4	3	4			3
			Physical	protein-metabolite (pm)	0	0		0
			Physical	protein-drug (pd)	0	0			0
			Genetic	gene-gene (gg)	0	0	0			0
Streptomyces aureofaciens	1894	1894	Physical	protein-protein (pp)	1	1	2			1
			Physical	protein-metabolite (pm)	0	0		0
			Physical	protein-drug (pd)	3	3			3
			Genetic	gene-gene (gg)	0	0	0			0
Vesicular stomatitis Indiana virus	11277	11277;11285;11284	Physical	protein-protein (pp)	5	5	8			3
			Physical	protein-metabolite (pm)	0	0		0
			Physical	protein-drug (pd)	0	0			0
			Genetic	gene-gene (gg)	0	0	0			0
Brucella melitensis	29459	224914	Physical	protein-protein (pp)	4	2	3			1
			Physical	protein-metabolite (pm)	0	0		0
			Physical	protein-drug (pd)	0	0			0
			Genetic	gene-gene (gg)	0	0	0			0
Pongo abelii	9601	9601	Physical	protein-protein (pp)	4	4	5			1
			Physical	protein-metabolite (pm)	0	0		0
			Physical	protein-drug (pd)	0	0			0
			Genetic	gene-gene (gg)	0	0	0			0
Mesorhizobium loti	381	381	Physical	protein-protein (pp)	2	0	1			2
			Physical	protein-metabolite (pm)	0	0		0
			Physical	protein-drug (pd)	0	0			0
			Genetic	gene-gene (gg)	0	0	0			0
Magnaporthe grisea	148305	148305	Physical	protein-protein (pp)	2	1	2			1
			Physical	protein-metabolite (pm)	0	0		0
			Physical	protein-drug (pd)	0	0			0
			Genetic	gene-gene (gg)	0	0	0			0
Streptomyces griseus	1911	1911;455632	Physical	protein-protein (pp)	2	0	1			1
			Physical	protein-metabolite (pm)	0	0		0
			Physical	protein-drug (pd)	4	4			4
			Genetic	gene-gene (gg)	0	0	0			0
Brucella suis	29461	204722	Physical	protein-protein (pp)	2	0	2			1
			Physical	protein-metabolite (pm)	0	0		0
			Physical	protein-drug (pd)	0	0			0
			Genetic	gene-gene (gg)	0	0	0			0
Paracoccus pantotrophus	82367	82367	Physical	protein-protein (pp)	0	0	0			0
			Physical	protein-metabolite (pm)	0	0		0
			Physical	protein-drug (pd)	4	4			4
			Genetic	gene-gene (gg)	0	0	0			0
Yersinia pseudotuberculosis	633	633;273123	Physical	protein-protein (pp)	4	4	7			3
			Physical	protein-metabolite (pm)	0	0		0
			Physical	protein-drug (pd)	2	2			2
			Genetic	gene-gene (gg)	0	0	0			0
Mycobacterium bovis	1765	410289	Physical	protein-protein (pp)	2	0	1			1
			Physical	protein-metabolite (pm)	0	0		0
			Physical	protein-drug (pd)	0	0			0
			Genetic	gene-gene (gg)	0	0	0			0
Lathyrus ochrus	3858	3858	Physical	protein-protein (pp)	2	2	3			2
			Physical	protein-metabolite (pm)	0	0		0
			Physical	protein-drug (pd)	0	0			0
			Genetic	gene-gene (gg)	0	0	0			0
Moorella thermoacetica	1525	1525	Physical	protein-protein (pp)	1	0	1			1
			Physical	protein-metabolite (pm)	0	0		0
			Physical	protein-drug (pd)	2	2			2
			Genetic	gene-gene (gg)	0	0	0			0
Mumps virus	11161	11167	Physical	protein-protein (pp)	4	2	3			1
			Physical	protein-metabolite (pm)	0	0		0
			Physical	protein-drug (pd)	0	0			0
			Genetic	gene-gene (gg)	0	0	0			0
Oceanicola batsensis	314255	252305	Physical	protein-protein (pp)	2	0	2			1
			Physical	protein-metabolite (pm)	0	0		0
			Physical	protein-drug (pd)	0	0			0
			Genetic	gene-gene (gg)	0	0	0			0
Avian myelocytomatosis virus MC29	11868	11868	Physical	protein-protein (pp)	4	1	2			1
			Physical	protein-metabolite (pm)	0	0		0
			Physical	protein-drug (pd)	0	0			0
			Genetic	gene-gene (gg)	0	0	0			0
Rhodococcus jostii	132919	132919;101510	Physical	protein-protein (pp)	2	1	2			1
			Physical	protein-metabolite (pm)	0	0		0
			Physical	protein-drug (pd)	0	0			0
			Genetic	gene-gene (gg)	0	0	0			0
Helicoverpa armigera	29058	29058	Physical	protein-protein (pp)	4	4	5			1
			Physical	protein-metabolite (pm)	0	0		0
			Physical	protein-drug (pd)	0	0			0
			Genetic	gene-gene (gg)	0	0	0			0
Xenopus sp.	8356	8356	Physical	protein-protein (pp)	4	3	4			1
			Physical	protein-metabolite (pm)	0	0		0
			Physical	protein-drug (pd)	0	0			0
			Genetic	gene-gene (gg)	0	0	0			0
Junin virus	11619	11619	Physical	protein-protein (pp)	4	2	3			1
			Physical	protein-metabolite (pm)	0	0		0
			Physical	protein-drug (pd)	0	0			0
			Genetic	gene-gene (gg)	0	0	0			0
Clostridium cellulovorans	1493	573061	Physical	protein-protein (pp)	2	2	3			1
			Physical	protein-metabolite (pm)	0	0		0
			Physical	protein-drug (pd)	0	0			0
			Genetic	gene-gene (gg)	0	0	0			0
Griffithsia sp. Q66D336	373036	373036	Physical	protein-protein (pp)	2	0	1			2
			Physical	protein-metabolite (pm)	0	0		0
			Physical	protein-drug (pd)	0	0			0
			Genetic	gene-gene (gg)	0	0	0			0
Proteus mirabilis	584	584	Physical	protein-protein (pp)	2	0	1			1
			Physical	protein-metabolite (pm)	0	0		0
			Physical	protein-drug (pd)	0	0			0
			Genetic	gene-gene (gg)	0	0	0			0
Peste-des-petits-ruminants virus	31604	31604	Physical	protein-protein (pp)	4	4	5			1
			Physical	protein-metabolite (pm)	0	0		0
			Physical	protein-drug (pd)	0	0			0
			Genetic	gene-gene (gg)	0	0	0			0
Methanopyrus kandleri	2320	2320	Physical	protein-protein (pp)	2	0	2			1
			Physical	protein-metabolite (pm)	0	0		0
			Physical	protein-drug (pd)	0	0			0
			Genetic	gene-gene (gg)	0	0	0			0
Bacillus sphaericus	1421	1421	Physical	protein-protein (pp)	0	0	0			0
			Physical	protein-metabolite (pm)	0	0		0
			Physical	protein-drug (pd)	4	4			4
			Genetic	gene-gene (gg)	0	0	0			0
Tetragenococcus halophilus	51669	51669	Physical	protein-protein (pp)	2	0	1			1
			Physical	protein-metabolite (pm)	0	0		0
			Physical	protein-drug (pd)	0	0			0
			Genetic	gene-gene (gg)	0	0	0			0
Acetobacterium dehalogenans	82116	82116	Physical	protein-protein (pp)	2	1	2			1
			Physical	protein-metabolite (pm)	0	0		0
			Physical	protein-drug (pd)	0	0			0
			Genetic	gene-gene (gg)	0	0	0			0
Infectious bursal disease virus	10995	10995	Physical	protein-protein (pp)	2	0	1			2
			Physical	protein-metabolite (pm)	0	0		0
			Physical	protein-drug (pd)	0	0			0
			Genetic	gene-gene (gg)	0	0	0			0
Heliothis virescens	7102	7102	Physical	protein-protein (pp)	2	1	2			1
			Physical	protein-metabolite (pm)	0	0		0
			Physical	protein-drug (pd)	0	0			0
			Genetic	gene-gene (gg)	0	0	0			0
Xanthobacter autotrophicus	280	280;78245	Physical	protein-protein (pp)	0	0	0			0
			Physical	protein-metabolite (pm)	0	0		0
			Physical	protein-drug (pd)	4	4			4
			Genetic	gene-gene (gg)	0	0	0			0
Acinetobacter calcoaceticus	471	471	Physical	protein-protein (pp)	0	0	0			0
			Physical	protein-metabolite (pm)	0	0		0
			Physical	protein-drug (pd)	4	4			4
			Genetic	gene-gene (gg)	0	0	0			0
Ruegeria pomeroyi	89184	246200	Physical	protein-protein (pp)	2	0	2			1
			Physical	protein-metabolite (pm)	0	0		0
			Physical	protein-drug (pd)	0	0			0
			Genetic	gene-gene (gg)	0	0	0			0
Oxalobacter formigenes	847	847	Physical	protein-protein (pp)	1	0	1			1
			Physical	protein-metabolite (pm)	0	0		0
			Physical	protein-drug (pd)	2	2			2
			Genetic	gene-gene (gg)	0	0	0			0
Equid herpesvirus 4	10331	10331;10333	Physical	protein-protein (pp)	3	3	4			1
			Physical	protein-metabolite (pm)	0	0		0
			Physical	protein-drug (pd)	0	0			0
			Genetic	gene-gene (gg)	0	0	0			0
Alcaligenes xylosoxydans	85698	85698	Physical	protein-protein (pp)	0	0	0			0
			Physical	protein-metabolite (pm)	0	0		0
			Physical	protein-drug (pd)	4	4			3
			Genetic	gene-gene (gg)	0	0	0			0
Geobacter sulfurreducens	35554	35554	Physical	protein-protein (pp)	0	0	0			0
			Physical	protein-metabolite (pm)	0	0		0
			Physical	protein-drug (pd)	4	4			3
			Genetic	gene-gene (gg)	0	0	0			0
Rinderpest virus	11241	36409	Physical	protein-protein (pp)	4	4	5			1
			Physical	protein-metabolite (pm)	0	0		0
			Physical	protein-drug (pd)	0	0			0
			Genetic	gene-gene (gg)	0	0	0			0
Canine distemper virus	11232	11232	Physical	protein-protein (pp)	4	4	5			1
			Physical	protein-metabolite (pm)	0	0		0
			Physical	protein-drug (pd)	0	0			0
			Genetic	gene-gene (gg)	0	0	0			0
Bacteroides fragilis	817	817	Physical	protein-protein (pp)	0	0	0			0
			Physical	protein-metabolite (pm)	0	0		0
			Physical	protein-drug (pd)	4	4			4
			Genetic	gene-gene (gg)	0	0	0			0
Catharanthus roseus	4058	4058	Physical	protein-protein (pp)	2	0	2			1
			Physical	protein-metabolite (pm)	0	0		0
			Physical	protein-drug (pd)	0	0			0
			Genetic	gene-gene (gg)	0	0	0			0
Enterobacteria phage HK97	37554	37554	Physical	protein-protein (pp)	2	0	1			2
			Physical	protein-metabolite (pm)	0	0		0
			Physical	protein-drug (pd)	0	0			0
			Genetic	gene-gene (gg)	0	0	0			0
Equus asinus	9793	9793	Physical	protein-protein (pp)	4	1	2			1
			Physical	protein-metabolite (pm)	0	0		0
			Physical	protein-drug (pd)	0	0			0
			Genetic	gene-gene (gg)	0	0	0			0
Ruminococcus flavefaciens	1265	1265	Physical	protein-protein (pp)	2	2	3			1
			Physical	protein-metabolite (pm)	0	0		0
			Physical	protein-drug (pd)	0	0			0
			Genetic	gene-gene (gg)	0	0	0			0
Populus canescens	80863	80863	Physical	protein-protein (pp)	2	1	2			1
			Physical	protein-metabolite (pm)	0	0		0
			Physical	protein-drug (pd)	0	0			0
			Genetic	gene-gene (gg)	0	0	0			0
Clostridium cochlearium	1494	1494	Physical	protein-protein (pp)	2	1	2			1
			Physical	protein-metabolite (pm)	0	0		0
			Physical	protein-drug (pd)	0	0			0
			Genetic	gene-gene (gg)	0	0	0			0
JC polyomavirus	10632	10632	Physical	protein-protein (pp)	4	1	2			1
			Physical	protein-metabolite (pm)	0	0		0
			Physical	protein-drug (pd)	0	0			0
			Genetic	gene-gene (gg)	0	0	0			0
Pseudomonas syringae	317	317;319;323;223283	Physical	protein-protein (pp)	31	17	20			5
			Physical	protein-metabolite (pm)	0	0		0
			Physical	protein-drug (pd)	1	1			1
			Genetic	gene-gene (gg)	0	0	0			0
Aeropyrum pernix	56636	56636	Physical	protein-protein (pp)	2	0	2			2
			Physical	protein-metabolite (pm)	0	0		0
			Physical	protein-drug (pd)	0	0			0
			Genetic	gene-gene (gg)	0	0	0			0
Pseudomonas protegens	380021	220664	Physical	protein-protein (pp)	2	1	2			1
			Physical	protein-metabolite (pm)	0	0		0
			Physical	protein-drug (pd)	0	0			0
			Genetic	gene-gene (gg)	0	0	0			0
Allium sativum	4682	4682	Physical	protein-protein (pp)	4	4	5			1
			Physical	protein-metabolite (pm)	0	0		0
			Physical	protein-drug (pd)	0	0			0
			Genetic	gene-gene (gg)	0	0	0			0
Clostridium sordellii	1505	1505	Physical	protein-protein (pp)	4	4	5			1
			Physical	protein-metabolite (pm)	0	0		0
			Physical	protein-drug (pd)	0	0			0
			Genetic	gene-gene (gg)	0	0	0			0
Caenorhabditis briggsae	6238	6238	Physical	protein-protein (pp)	2	2	3			2
			Physical	protein-metabolite (pm)	0	0		0
			Physical	protein-drug (pd)	0	0			0
			Genetic	gene-gene (gg)	0	0	0			0
Rhodococcus rhodochrous	1829	1829	Physical	protein-protein (pp)	2	2	3			1
			Physical	protein-metabolite (pm)	0	0		0
			Physical	protein-drug (pd)	0	0			0
			Genetic	gene-gene (gg)	0	0	0			0
Arthrobacter aurescens	43663	43663	Physical	protein-protein (pp)	0	0	0			0
			Physical	protein-metabolite (pm)	0	0		0
			Physical	protein-drug (pd)	4	4			4
			Genetic	gene-gene (gg)	0	0	0			0
Marinobacter hydrocarbonoclasticus	2743	2743	Physical	protein-protein (pp)	0	0	0			0
			Physical	protein-metabolite (pm)	0	0		0
			Physical	protein-drug (pd)	3	3			3
			Genetic	gene-gene (gg)	0	0	0			0
Felis catus	9685	9685	Physical	protein-protein (pp)	3	3	6			3
			Physical	protein-metabolite (pm)	0	0		0
			Physical	protein-drug (pd)	0	0			0
			Genetic	gene-gene (gg)	0	0	0			0
Adeno-associated virus 2	10804	10804	Physical	protein-protein (pp)	3	2	4			2
			Physical	protein-metabolite (pm)	0	0		0
			Physical	protein-drug (pd)	0	0			0
			Genetic	gene-gene (gg)	0	0	0			0
Kluyveromyces lactis	28985	28985;284590	Physical	protein-protein (pp)	1	1	2			1
			Physical	protein-metabolite (pm)	0	0		0
			Physical	protein-drug (pd)	0	0			0
			Genetic	gene-gene (gg)	1	1	2			1
Pan paniscus	9597	9597	Physical	protein-protein (pp)	3	2	3			1
			Physical	protein-metabolite (pm)	0	0		0
			Physical	protein-drug (pd)	0	0			0
			Genetic	gene-gene (gg)	0	0	0			0
Rubella virus	11041	11041;11043;11044;11045	Physical	protein-protein (pp)	19	8	9			3
			Physical	protein-metabolite (pm)	0	0		0
			Physical	protein-drug (pd)	0	0			0
			Genetic	gene-gene (gg)	0	0	0			0
Giardia intestinalis	5741	5741;184922	Physical	protein-protein (pp)	3	3	4			1
			Physical	protein-metabolite (pm)	0	0		0
			Physical	protein-drug (pd)	0	0			0
			Genetic	gene-gene (gg)	0	0	0			0
Rhizobium sp.	391	391	Physical	protein-protein (pp)	0	0	0			0
			Physical	protein-metabolite (pm)	0	0		0
			Physical	protein-drug (pd)	3	3			2
			Genetic	gene-gene (gg)	0	0	0			0
Murine adenovirus 1	10530	10530	Physical	protein-protein (pp)	3	3	5			2
			Physical	protein-metabolite (pm)	0	0		0
			Physical	protein-drug (pd)	0	0			0
			Genetic	gene-gene (gg)	0	0	0			0
Acanthocheilonema viteae	6277	6277	Physical	protein-protein (pp)	3	1	2			1
			Physical	protein-metabolite (pm)	0	0		0
			Physical	protein-drug (pd)	0	0			0
			Genetic	gene-gene (gg)	0	0	0			0
Aeromonas hydrophila	644	644	Physical	protein-protein (pp)	2	2	3			1
			Physical	protein-metabolite (pm)	0	0		0
			Physical	protein-drug (pd)	1	1			1
			Genetic	gene-gene (gg)	0	0	0			0
Plasmodium vivax	5855	5855	Physical	protein-protein (pp)	3	3	5			2
			Physical	protein-metabolite (pm)	0	0		0
			Physical	protein-drug (pd)	0	0			0
			Genetic	gene-gene (gg)	0	0	0			0
Rice dwarf virus	10991	10991;142803	Physical	protein-protein (pp)	3	1	2			1
			Physical	protein-metabolite (pm)	0	0		0
			Physical	protein-drug (pd)	0	0			0
			Genetic	gene-gene (gg)	0	0	0			0
Thermus sp.	275	275	Physical	protein-protein (pp)	1	1	2			1
			Physical	protein-metabolite (pm)	0	0		0
			Physical	protein-drug (pd)	1	1			1
			Genetic	gene-gene (gg)	0	0	0			0
Methylophilus methylotrophus	17	17	Physical	protein-protein (pp)	0	0	0			0
			Physical	protein-metabolite (pm)	0	0		0
			Physical	protein-drug (pd)	3	3			3
			Genetic	gene-gene (gg)	0	0	0			0
Didelphis virginiana	9267	9267	Physical	protein-protein (pp)	3	2	4			2
			Physical	protein-metabolite (pm)	0	0		0
			Physical	protein-drug (pd)	0	0			0
			Genetic	gene-gene (gg)	0	0	0			0
Streptomyces avermitilis	33903	33903	Physical	protein-protein (pp)	0	0	0			0
			Physical	protein-metabolite (pm)	0	0		0
			Physical	protein-drug (pd)	3	3			3
			Genetic	gene-gene (gg)	0	0	0			0
Hieracium piloselloides	102746	102746	Physical	protein-protein (pp)	3	3	5			1
			Physical	protein-metabolite (pm)	0	0		0
			Physical	protein-drug (pd)	0	0			0
			Genetic	gene-gene (gg)	0	0	0			0
Streptomyces sp. KK565	353796	353796	Physical	protein-protein (pp)	3	1	2			1
			Physical	protein-metabolite (pm)	0	0		0
			Physical	protein-drug (pd)	0	0			0
			Genetic	gene-gene (gg)	0	0	0			0
Cellvibrio mixtus	39650	39650	Physical	protein-protein (pp)	0	0	0			0
			Physical	protein-metabolite (pm)	0	0		0
			Physical	protein-drug (pd)	3	3			3
			Genetic	gene-gene (gg)	0	0	0			0
Agrobacterium sp.	361	361	Physical	protein-protein (pp)	0	0	0			0
			Physical	protein-metabolite (pm)	0	0		0
			Physical	protein-drug (pd)	3	3			3
			Genetic	gene-gene (gg)	0	0	0			0
Bacillus phage SPP1	10724	10724	Physical	protein-protein (pp)	2	1	2			1
			Physical	protein-metabolite (pm)	0	0		0
			Physical	protein-drug (pd)	0	0			0
			Genetic	gene-gene (gg)	0	0	0			0
Aspergillus fumigatus	746128	746128	Physical	protein-protein (pp)	0	0	0			0
			Physical	protein-metabolite (pm)	0	0		0
			Physical	protein-drug (pd)	3	3			3
			Genetic	gene-gene (gg)	0	0	0			0
Guanarito virus	45219	45219	Physical	protein-protein (pp)	3	1	2			1
			Physical	protein-metabolite (pm)	0	0		0
			Physical	protein-drug (pd)	0	0			0
			Genetic	gene-gene (gg)	0	0	0			0
Enterobacteria phage L	45441	45441	Physical	protein-protein (pp)	2	1	2			1
			Physical	protein-metabolite (pm)	0	0		0
			Physical	protein-drug (pd)	0	0			0
			Genetic	gene-gene (gg)	0	0	0			0
Candida rugosa	5481	5481	Physical	protein-protein (pp)	0	0	0			0
			Physical	protein-metabolite (pm)	0	0		0
			Physical	protein-drug (pd)	3	3			3
			Genetic	gene-gene (gg)	0	0	0			0
Bacillus caldolyticus	1394	1394	Physical	protein-protein (pp)	0	0	0			0
			Physical	protein-metabolite (pm)	0	0		0
			Physical	protein-drug (pd)	3	3			3
			Genetic	gene-gene (gg)	0	0	0			0
Macaca fascicularis	9541	9541	Physical	protein-protein (pp)	3	3	5			2
			Physical	protein-metabolite (pm)	0	0		0
			Physical	protein-drug (pd)	0	0			0
			Genetic	gene-gene (gg)	0	0	0			0
Human adenovirus B	108098	108098;45659;10519	Physical	protein-protein (pp)	3	3	5			3
			Physical	protein-metabolite (pm)	0	0		0
			Physical	protein-drug (pd)	0	0			0
			Genetic	gene-gene (gg)	0	0	0			0
Rhodospirillum rubrum	1085	1085	Physical	protein-protein (pp)	0	0	0			0
			Physical	protein-metabolite (pm)	0	0		0
			Physical	protein-drug (pd)	3	3			3
			Genetic	gene-gene (gg)	0	0	0			0
Nicotiana glutinosa	35889	35889	Physical	protein-protein (pp)	3	1	2			1
			Physical	protein-metabolite (pm)	0	0		0
			Physical	protein-drug (pd)	0	0			0
			Genetic	gene-gene (gg)	0	0	0			0
Autographa californica nucleopolyhedrovirus	46015	46015	Physical	protein-protein (pp)	2	1	3			2
			Physical	protein-metabolite (pm)	0	0		0
			Physical	protein-drug (pd)	0	0			0
			Genetic	gene-gene (gg)	0	0	0			0
Classical swine fever virus	11096	11096	Physical	protein-protein (pp)	3	3	4			1
			Physical	protein-metabolite (pm)	0	0		0
			Physical	protein-drug (pd)	0	0			0
			Genetic	gene-gene (gg)	0	0	0			0
Avian leukosis virus	11864	11864;11862	Physical	protein-protein (pp)	4	1	2			1
			Physical	protein-metabolite (pm)	0	0		0
			Physical	protein-drug (pd)	3	3			3
			Genetic	gene-gene (gg)	0	0	0			0
Shigella sonnei	624	624;300269	Physical	protein-protein (pp)	1	1	2			1
			Physical	protein-metabolite (pm)	0	0		0
			Physical	protein-drug (pd)	2	2			2
			Genetic	gene-gene (gg)	0	0	0			0
Lactobacillus plantarum	1590	1590	Physical	protein-protein (pp)	0	0	0			0
			Physical	protein-metabolite (pm)	0	0		0
			Physical	protein-drug (pd)	3	3			3
			Genetic	gene-gene (gg)	0	0	0			0
Machupo virus	11628	11628	Physical	protein-protein (pp)	3	1	2			1
			Physical	protein-metabolite (pm)	0	0		0
			Physical	protein-drug (pd)	0	0			0
			Genetic	gene-gene (gg)	0	0	0			0
Pseudoalteromonas haloplanktis	228	228;326442	Physical	protein-protein (pp)	4	3	4			1
			Physical	protein-metabolite (pm)	0	0		0
			Physical	protein-drug (pd)	3	3			3
			Genetic	gene-gene (gg)	0	0	0			0
Bartonella henselae	38323	283166	Physical	protein-protein (pp)	2	2	3			1
			Physical	protein-metabolite (pm)	0	0		0
			Physical	protein-drug (pd)	0	0			0
			Genetic	gene-gene (gg)	0	0	0			0
Murine minute virus	10794	10794	Physical	protein-protein (pp)	3	3	4			1
			Physical	protein-metabolite (pm)	0	0		0
			Physical	protein-drug (pd)	0	0			0
			Genetic	gene-gene (gg)	0	0	0			0
Spirulina maxima	129910	129910	Physical	protein-protein (pp)	0	0	0			0
			Physical	protein-metabolite (pm)	0	0		0
			Physical	protein-drug (pd)	3	3			2
			Genetic	gene-gene (gg)	0	0	0			0
Brevibacterium sterolicum	1702	1702	Physical	protein-protein (pp)	0	0	0			0
			Physical	protein-metabolite (pm)	0	0		0
			Physical	protein-drug (pd)	3	3			2
			Genetic	gene-gene (gg)	0	0	0			0
Methylobacterium extorquens	408	408;272630	Physical	protein-protein (pp)	0	0	0			0
			Physical	protein-metabolite (pm)	0	0		0
			Physical	protein-drug (pd)	3	3			3
			Genetic	gene-gene (gg)	0	0	0			0
Bdellovibrio bacteriovorus	959	959	Physical	protein-protein (pp)	1	0	1			1
			Physical	protein-metabolite (pm)	0	0		0
			Physical	protein-drug (pd)	0	0			0
			Genetic	gene-gene (gg)	0	0	0			0
Clostridium acetobutylicum	1488	1488	Physical	protein-protein (pp)	0	0	0			0
			Physical	protein-metabolite (pm)	0	0		0
			Physical	protein-drug (pd)	2	2			2
			Genetic	gene-gene (gg)	0	0	0			0
Vesicular stomatitis virus	11276	11276	Physical	protein-protein (pp)	2	2	3			1
			Physical	protein-metabolite (pm)	0	0		0
			Physical	protein-drug (pd)	0	0			0
			Genetic	gene-gene (gg)	0	0	0			0
Entamoeba histolytica	5759	5759	Physical	protein-protein (pp)	1	0	1			1
			Physical	protein-metabolite (pm)	0	0		0
			Physical	protein-drug (pd)	0	0			0
			Genetic	gene-gene (gg)	0	0	0			0
Human enterovirus C	138950	138950;12081;12082	Physical	protein-protein (pp)	1	0	1			1
			Physical	protein-metabolite (pm)	0	0		0
			Physical	protein-drug (pd)	0	0			0
			Genetic	gene-gene (gg)	0	0	0			0
Bacillus pumilus	1408	1408	Physical	protein-protein (pp)	0	0	0			0
			Physical	protein-metabolite (pm)	0	0		0
			Physical	protein-drug (pd)	2	2			2
			Genetic	gene-gene (gg)	0	0	0			0
Sindbis virus	11034	11034	Physical	protein-protein (pp)	1	0	1			1
			Physical	protein-metabolite (pm)	0	0		0
			Physical	protein-drug (pd)	0	0			0
			Genetic	gene-gene (gg)	0	0	0			0
Clostridium tetanomorphum	1553	1553	Physical	protein-protein (pp)	0	0	0			0
			Physical	protein-metabolite (pm)	0	0		0
			Physical	protein-drug (pd)	2	2			2
			Genetic	gene-gene (gg)	0	0	0			0
Lethocerus indicus	212017	212017	Physical	protein-protein (pp)	1	1	2			1
			Physical	protein-metabolite (pm)	0	0		0
			Physical	protein-drug (pd)	0	0			0
			Genetic	gene-gene (gg)	0	0	0			0
Lactococcus phage TP901-1	35345	35345	Physical	protein-protein (pp)	1	0	1			1
			Physical	protein-metabolite (pm)	0	0		0
			Physical	protein-drug (pd)	0	0			0
			Genetic	gene-gene (gg)	0	0	0			0
Borrelia burgdorferi	139	139;224326	Physical	protein-protein (pp)	2	1	3			2
			Physical	protein-metabolite (pm)	0	0		0
			Physical	protein-drug (pd)	0	0			0
			Genetic	gene-gene (gg)	0	0	0			0
Phaeospirillum molischianum	1083	1083	Physical	protein-protein (pp)	0	0	0			0
			Physical	protein-metabolite (pm)	0	0		0
			Physical	protein-drug (pd)	2	2			1
			Genetic	gene-gene (gg)	0	0	0			0
Brome streak mosaic virus	42631	42631;117138	Physical	protein-protein (pp)	1	0	1			1
			Physical	protein-metabolite (pm)	0	0		0
			Physical	protein-drug (pd)	0	0			0
			Genetic	gene-gene (gg)	0	0	0			0
Anabaena variabilis	1172	1172	Physical	protein-protein (pp)	1	0	1			1
			Physical	protein-metabolite (pm)	0	0		0
			Physical	protein-drug (pd)	0	0			0
			Genetic	gene-gene (gg)	0	0	0			0
Gadus morhua callarias	8053	8053	Physical	protein-protein (pp)	1	0	1			1
			Physical	protein-metabolite (pm)	0	0		0
			Physical	protein-drug (pd)	0	0			0
			Genetic	gene-gene (gg)	0	0	0			0
Sulfolobus acidocaldarius	2285	2285;330779	Physical	protein-protein (pp)	1	1	2			1
			Physical	protein-metabolite (pm)	0	0		0
			Physical	protein-drug (pd)	0	0			0
			Genetic	gene-gene (gg)	0	0	0			0
Methanococcus voltae	2188	2188	Physical	protein-protein (pp)	1	0	1			1
			Physical	protein-metabolite (pm)	0	0		0
			Physical	protein-drug (pd)	0	0			0
			Genetic	gene-gene (gg)	0	0	0			0
Bacillus alcalophilus	1445	1445	Physical	protein-protein (pp)	0	0	0			0
			Physical	protein-metabolite (pm)	0	0		0
			Physical	protein-drug (pd)	2	2			2
			Genetic	gene-gene (gg)	0	0	0			0
Oreochromis aureus	47969	47969	Physical	protein-protein (pp)	2	1	2			1
			Physical	protein-metabolite (pm)	0	0		0
			Physical	protein-drug (pd)	0	0			0
			Genetic	gene-gene (gg)	0	0	0			0
Pseudomonas resinovorans	53412	53412	Physical	protein-protein (pp)	1	1	2			1
			Physical	protein-metabolite (pm)	0	0		0
			Physical	protein-drug (pd)	1	1			1
			Genetic	gene-gene (gg)	0	0	0			0
Methylophaga aminisulfidivorans	230105	230105	Physical	protein-protein (pp)	1	0	1			1
			Physical	protein-metabolite (pm)	0	0		0
			Physical	protein-drug (pd)	0	0			0
			Genetic	gene-gene (gg)	0	0	0			0
Micrococcus luteus	1270	1270	Physical	protein-protein (pp)	0	0	0			0
			Physical	protein-metabolite (pm)	0	0		0
			Physical	protein-drug (pd)	2	2			2
			Genetic	gene-gene (gg)	0	0	0			0
Chromobacterium violaceum	536	536	Physical	protein-protein (pp)	0	0	0			0
			Physical	protein-metabolite (pm)	0	0		0
			Physical	protein-drug (pd)	2	2			2
			Genetic	gene-gene (gg)	0	0	0			0
Strongylocentrotus purpuratus	7668	7668	Physical	protein-protein (pp)	1	0	1			1
			Physical	protein-metabolite (pm)	0	0		0
			Physical	protein-drug (pd)	0	0			0
			Genetic	gene-gene (gg)	0	0	0			0
Hirudo medicinalis	6421	6421	Physical	protein-protein (pp)	2	2	4			2
			Physical	protein-metabolite (pm)	0	0		0
			Physical	protein-drug (pd)	0	0			0
			Genetic	gene-gene (gg)	0	0	0			0
Emericella nidulans	162425	162425;227321	Physical	protein-protein (pp)	8	2	4			2
			Physical	protein-metabolite (pm)	0	0		0
			Physical	protein-drug (pd)	0	0			0
			Genetic	gene-gene (gg)	5	4	5			2
Bombyx mori nuclear polyhedrosis virus	271108	271108	Physical	protein-protein (pp)	1	0	1			1
			Physical	protein-metabolite (pm)	0	0		0
			Physical	protein-drug (pd)	0	0			0
			Genetic	gene-gene (gg)	0	0	0			0
Halothiobacillus neapolitanus	927	927	Physical	protein-protein (pp)	1	0	1			1
			Physical	protein-metabolite (pm)	0	0		0
			Physical	protein-drug (pd)	0	0			0
			Genetic	gene-gene (gg)	0	0	0			0
Enterobacteria phage phiX174	10847	10847	Physical	protein-protein (pp)	1	1	2			1
			Physical	protein-metabolite (pm)	0	0		0
			Physical	protein-drug (pd)	0	0			0
			Genetic	gene-gene (gg)	0	0	0			0
Human parainfluenza virus 3	11216	11216	Physical	protein-protein (pp)	1	1	2			1
			Physical	protein-metabolite (pm)	0	0		0
			Physical	protein-drug (pd)	0	0			0
			Genetic	gene-gene (gg)	0	0	0			0
Streptococcus sp. group G	1320	1320	Physical	protein-protein (pp)	2	2	3			1
			Physical	protein-metabolite (pm)	0	0		0
			Physical	protein-drug (pd)	0	0			0
			Genetic	gene-gene (gg)	0	0	0			0
Ralstonia pickettii	329	329	Physical	protein-protein (pp)	0	0	0			0
			Physical	protein-metabolite (pm)	0	0		0
			Physical	protein-drug (pd)	2	2			2
			Genetic	gene-gene (gg)	0	0	0			0
Actinoplanes missouriensis	1866	1866	Physical	protein-protein (pp)	0	0	0			0
			Physical	protein-metabolite (pm)	0	0		0
			Physical	protein-drug (pd)	2	2			2
			Genetic	gene-gene (gg)	0	0	0			0
Populus canadensis	3690	3690	Physical	protein-protein (pp)	1	1	2			1
			Physical	protein-metabolite (pm)	0	0		0
			Physical	protein-drug (pd)	0	0			0
			Genetic	gene-gene (gg)	0	0	0			0
Echinophyllia sp. SC22	301887	301887	Physical	protein-protein (pp)	1	0	1			1
			Physical	protein-metabolite (pm)	0	0		0
			Physical	protein-drug (pd)	0	0			0
			Genetic	gene-gene (gg)	0	0	0			0
Vibrio vulnificus	672	672;196600;216895	Physical	protein-protein (pp)	5	1	4			3
			Physical	protein-metabolite (pm)	0	0		0
			Physical	protein-drug (pd)	0	0			0
			Genetic	gene-gene (gg)	0	0	0			0
Ateline herpesvirus 3	85618	85618	Physical	protein-protein (pp)	2	1	2			1
			Physical	protein-metabolite (pm)	0	0		0
			Physical	protein-drug (pd)	0	0			0
			Genetic	gene-gene (gg)	0	0	0			0
Sesbania mosaic virus	12558	12558	Physical	protein-protein (pp)	1	1	2			1
			Physical	protein-metabolite (pm)	0	0		0
			Physical	protein-drug (pd)	0	0			0
			Genetic	gene-gene (gg)	0	0	0			0
Ascaris suum	6253	6253	Physical	protein-protein (pp)	1	0	1			1
			Physical	protein-metabolite (pm)	0	0		0
			Physical	protein-drug (pd)	0	0			0
			Genetic	gene-gene (gg)	0	0	0			0
Ixodes scapularis	6945	6945	Physical	protein-protein (pp)	2	2	3			1
			Physical	protein-metabolite (pm)	0	0		0
			Physical	protein-drug (pd)	0	0			0
			Genetic	gene-gene (gg)	0	0	0			0
Aspergillus oryzae	5062	5062	Physical	protein-protein (pp)	2	2	4			2
			Physical	protein-metabolite (pm)	0	0		0
			Physical	protein-drug (pd)	0	0			0
			Genetic	gene-gene (gg)	0	0	0			0
Manduca sexta	7130	7130	Physical	protein-protein (pp)	2	2	4			2
			Physical	protein-metabolite (pm)	0	0		0
[truncated: 606 more rows]
